# Supplementary material for: Comprehensive analysis of pathogen-responsive wheat NAC transcription factors: new candidates for crop improvement
Source: G3 (Bethesda). 2022 Sep 21;12(11):jkac247. doi: 10.1093/g3journal/jkac247 (PMC9635653; doi:10.1093/g3journal/jkac247)
Supplement: jkac247_Supplemental_File_S2 [file jkac247_supplemental_file_s2.txt]

File S2 RNA-seq data of TaNAC genes differentially expressed upon pathogen infection in log2 fold change values.
Gene ID	Fg, NIL38, 3 hpi, spikelets	Fg, NIL38, 6 hpi, spikelets	Fg, NIL38, 12 hpi, spikelets	Fg, NIL38, 24 hpi, spikelets	Fg, NIL38, 36 hpi, spikelets	Fg, NIL38, 48 hpi, spikelets	Fg, NIL51, 3 hpi, spikelets	Fg, NIL51, 6 hpi, spikelets	Fg, NIL51, 12 hpi, spikelets	Fg, NIL51, 24 hpi, spikelets	Fg, NIL51, 36 hpi, spikelets	Fg, NIL51, 48 hpi, spikelets	Fp, NIL1 resistant, 3 dpi, shoots	Fp, NIL1 resistant, 5 dpi, shoots	Fp, NIL1 susceptible, 3 dpi, shoots	Fp, NIL1 susceptible, 5 dpi, shoots	Bg, N9134, 1 dpi, leaves	Bg, N9134, 2 dpi, leaves	Bg, N9134, 3 dpi, leaves	Ps, N9134, 1 dpi, leaves	Ps, N9134, 2 dpi, leaves	Ps, N9134, 3 dpi, leaves	St, Sevin, 10 dpi, leaves	St, Sevin, 13 dpi, leaves	St, Riband, 4 dpi, leaves	St, Riband, 9 dpi, leaves	St, Riband, 14 dpi, leaves	St, Riband, 21 dpi, leaves
TraesCS1A02G190100																										2.470986016
TraesCS1A02G263700																			-2.129470368								3.320702488
TraesCS1A02G275900					4.239654215							5.881307587					4.171665547									4.52905187	3.37714303
TraesCS1B02G274300																	-2.779128063	-2.683804593	-2.513953503	-3.185069814							2.785133651
TraesCS1B02G285100					6.288115419							6.822827574													6.974527817	6.839535984	4.66523306
TraesCS1D02G194200																	-3.297140752	-5.342621995	-6.008981811	-3.946017342
TraesCS1D02G263800																	-2.983005554
TraesCS1D02G266500																	1.009646605
TraesCS1D02G275500												6.445054777														4.700742276	2.790055894
TraesCS2A02G101100																				2.571343378
TraesCS2A02G101400																	-1.067965508		-1.195226506	2.020405815	-2.018809641	-1.992745445		2.729112582			1.373251352
TraesCS2A02G101900																					-2.456400207	-3.953965803		4.360170683		3.286559825	3.198160257
TraesCS2A02G102000																				2.162496932	-4.041017524	-3.938527268		5.173454117
TraesCS2A02G201800																											4.765411484
TraesCS2A02G326500														5.485224705
TraesCS2A02G338300														-1.134213205		-1.232461779
TraesCS2A02G382400																-1.020816388
TraesCS2A02G566000																	-2.339125217	-3.673738696	-1.66255106	-1.641486003							-2.828962762
TraesCS2A02G566100																		-2.884641194
TraesCS2A02G566200				-1.714931785
TraesCS2B02G067400																					-1.570416534
TraesCS2B02G118400																	-1.438791784			1.822503011	-2.553482527	-4.613798274
TraesCS2B02G118500																			-1.037218055	1.707474504	-1.377627282	-1.816063449
TraesCS2B02G119000														1.819567992		1.003632215				1.89739556	-3.257326415	-5.466151233					3.524604679
TraesCS2B02G119100														1.251978605							-2.872919809	-2.978163407
TraesCS2B02G228900												-1.205662655
TraesCS2B02G355400														1.363033807		1.106634349
TraesCS2B02G355500														1.523331891
TraesCS2B02G355600					1.29513519						1.132955418	1.798068442
TraesCS2B02G355700											2.204614149	2.744240689
TraesCS2B02G399700														-1.524843043		-1.659112519
TraesCS2B02G616900												4.688620312
TraesCS2D02G100700																			-2.721588652			-5.943426058
TraesCS2D02G100900												1.010527297								1.942791336	-2.08002497	-1.951486714
TraesCS2D02G101300														2.008392347		1.668503819
TraesCS2D02G101400														1.167038634						2.165773244	-3.079407471	-3.444223807
TraesCS2D02G305300												-1.04319875
TraesCS2D02G324700												-1.003624681				-1.345522774
TraesCS2D02G336400														2.755370492
TraesCS2D02G576300																	-3.831139824	-3.936315954	-3.079719758
TraesCS2D02G576400																	-2.096604484	-2.246880981
TraesCS2D02G576500																		-2.874893528
TraesCS3A02G176500					1.228555751	1.305567019					1.1442245	1.82331492		1.050477115													2.578194713
TraesCS3A02G245900																											5.57526031
TraesCS3A02G339600					1.936318205	2.328697721					2.10012269	4.162598732		2.701397521		2.508471062	1.843489298			1.707897781	-2.021905537	-2.39112387
TraesCS3A02G375400												4.234470025
TraesCS3A02G406000					1.244310748	1.731036869					1.170913738	2.182286066				1.197519118				1.080715802	-1.407670904	-1.416162554					2.512776256
TraesCS3A02G438900																	-1.260967229	-1.413161112	-1.796891058	1.198450194							1.44687472
TraesCS3B02G126200			19.42936829														-6.420938143	-7.000548141
TraesCS3B02G208300						1.138720674						1.501384056								-9.249255875
TraesCS3B02G371200					1.223685077	2.114852618					1.649077687	2.766221263		2.159460923		2.60078676	1.370360331			1.713758994	-1.605142849	-1.718080246
TraesCS3B02G407600												4.280111775
TraesCS3B02G439600					1.272519334	1.8061816					1.000498433	1.839390114				1.154632154											2.563082744
TraesCS3B02G472800																		-1.173889869	-1.459974287	1.850375134				2.526268511			2.117625676
TraesCS3B02G533100																				1.302741343
TraesCS3D02G078900																					-3.162740754				4.644384663
TraesCS3D02G183900					1.278147133	1.164154968					1.016491669	1.710185945		1.216106546
TraesCS3D02G333100					2.035358505	2.348667087					2.204707669	3.671163159		2.859007352		2.405134158	1.633488345			1.697999111		-1.686686116					1.406457728
TraesCS3D02G367900												2.542837098						-2.08972373									1.163924362
TraesCS3D02G401200				1.029828577	1.4110541	1.876186706					1.273389189	2.11436757		1.058429173		1.046340785				1.401135523	-1.012744541	-1.090812801					2.608890776
TraesCS3D02G431700																			-1.465307081	2.008342566							1.203568426
TraesCS4A02G065000	-44.75650313		-15.77022792			-46.92894965				43.00537821											-8.62043445
TraesCS4A02G130600																											3.09885752
TraesCS4A02G131000														1.567874011	1.02373314	1.18081225
TraesCS4A02G213100											-1.285737165
TraesCS4A02G219700						1.024215118						1.162576549					-1.774663835	-2.100875676
TraesCS4A02G499900																											1.77477796
TraesCS4B02G098200						1.16777127						1.309542923						-1.925192526
TraesCS4B02G173600														2.09811038		1.190781177
TraesCS4B02G174000																	-1.21022919	-1.350805438									2.246660634
TraesCS4B02G242600						-1.126334206
TraesCS4B02G328800																										3.68170952
TraesCS4B02G328900																				-6.408912004
TraesCS4B02G329100																		-3.671809648								3.431367071	2.640261192
TraesCS4D02G094400						1.024147106						1.257525825					-1.488058732	-1.448352816	-1.042158298
TraesCS4D02G175700						1.265559123								1.988037022		1.161606484
TraesCS4D02G176000																		-1.89377623	-1.685527862								2.245602165
TraesCS4D02G242000																					-1.355851664			-7.463686134			-7.383269643
TraesCS4D02G325700												2.023424375														3.311212507
TraesCS4D02G325800																										3.233598751
TraesCS5A02G099000						2.535625438					2.788255814	4.760631659
TraesCS5A02G127200												3.640924951														3.025063515	3.579851283
TraesCS5A02G143100																											6.881680715	5.052384443
TraesCS5A02G143200														1.553071814													6.739054099
TraesCS5A02G271500					1.181279816	1.110661716					1.17129263	1.396011149		1.399376683		6.014774603										23.40083922	23.91713929
TraesCS5A02G291200																	-1.748790531			2.602427109
TraesCS5A02G411700				3.220754769	5.493781489	2.73777852				2.404101779	5.917548474	5.903941073		3.380609579		2.382836821										6.132316993	6.600018122
TraesCS5A02G411800					3.919856182	3.312517211					5.339834246	7.316953626		4.599244957		4.131239926	4.039530127										8.479249789
TraesCS5A02G411900					4.353309992						6.076465277	7.930075148		6.348674731		5.914405493											8.485961167
TraesCS5A02G468300					1.770541169	1.776448039					1.641588914	2.649675242		2.353380156		1.035228192		-1.094957605	-1.03563402		-1.215251376	-1.183770046
TraesCS5A02G500600																										3.80510978
TraesCS5A02G500700																										2.891499008
TraesCS5B02G104200					3.067668621	2.509135238					3.868876034	6.711230818
TraesCS5B02G141900																											3.04706936
TraesCS5B02G142100																				1.945751134	-5.949157685	-5.958623205					5.62941225
TraesCS5B02G290200																	-1.382334238	-1.019946912		2.05263377
TraesCS5B02G415400			1.377614814	1.918085666	3.39532109	2.26445814			1.272151815	1.561594998	2.657751714	3.391014075	1.892769419	2.524767245	1.235122101	2.3660357	2.754660899										8.284307032
TraesCS5B02G415600				4.198460985	8.819315845	3.788500398					4.833976475	7.33351015		6.270859125		4.02673555											7.02816858
TraesCS5B02G415700					6.672092711	3.067582179					5.755221549	7.058234064		5.640464875		3.710408169											7.701821628	5.424897218
TraesCS5B02G480900	-44.03542499	-42.57584487			1.403481667	1.712713978	41.78761086	43.73124187			1.463998192	2.062013646		2.108560857		1.132369848					-1.700145256	-1.448081484		7.384803826
TraesCS5D02G111300					1.96689733	2.534447963					1.582591808	3.24754872		3.284902399
TraesCS5D02G134800						1.580104705																				2.812775704	2.469225887
TraesCS5D02G148800																											4.60814176
TraesCS5D02G148900																											2.800339635
TraesCS5D02G279100					1.302417064	1.237983066					2.024014354	1.594473566		1.57608464
TraesCS5D02G298600														-1.249158607			-1.608554885			2.37821799
TraesCS5D02G420800			2.901463988	3.317473902	5.19169293	2.622482941				3.529929989	5.381223201	6.57291451	2.083073105	3.564416036	1.383370516	2.202253371	4.893753081	3.610173499	2.482906418	2.074219078		-1.72300224					3.678154462
TraesCS5D02G421000						3.975024203					5.384996781	4.700712675
TraesCS5D02G421100				5.680435023	7.051851463	2.888373117					8.22526056	6.856226657		5.254699719		4.33796289	7.137834557										8.44481953
TraesCS5D02G481200					1.59361814	1.739193326					1.444563406	2.542544531		1.865613745					-1.159094173		-1.541451268	-1.173361619			22.66786795		26.22674253
TraesCS6A02G057400				2.068535987	3.854453992	2.88045593				2.068704644	3.993780849	6.867022624		3.862743294		1.740489124	1.880117917			1.282150028		1.510591206
TraesCS6A02G208900		-18.61385096		19.91760444					20.59645969	18.26913517		-16.22192196		1.262881751
TraesCS6A02G392900						2.164741972					2.386245907
TraesCS6A02G406700																											1.738010155
TraesCS6B02G075200					3.662114528	3.047106981				1.566770622	3.284688123	4.934072536		3.227011976		1.527497317	1.684103523	-1.993034946
TraesCS6B02G451300																											1.128766221
TraesCS6D02G059300					3.324781708	2.534688628					3.300066445	5.312096694		3.996276127		1.757831702	2.270469167
TraesCS6D02G140200														1.011043494
TraesCS6D02G192400										6.909629977
TraesCS7A02G000300																											1.58478536
TraesCS7A02G204300						1.393768234											2.231410651
TraesCS7A02G208200												1.492160769
TraesCS7A02G299600																				-7.941106014			-9.222219155
TraesCS7A02G305200																1.308428004				1.288273346	-3.79834629	-4.912429916					-2.371703362
TraesCS7A02G318500																		-1.39719811	-1.126513227
TraesCS7A02G464100																											3.758493464
TraesCS7A02G464800																											4.226968816
TraesCS7A02G549000					2.222692642	1.857920906					2.775704308	4.19635104		3.202479771		1.22295984				-2.173499373
TraesCS7B02G115400																											-1.753965391
TraesCS7B02G196900																				-7.546894646	-7.587059005			-19.91974642			-2.421135054
TraesCS7B02G205600														1.191242173		1.057108895					-6.330434484	-2.203965897					-2.64768055
TraesCS7B02G219400																		-1.310082538	-1.040696142								-1.488632923
TraesCS7B02G364600																											2.579467739
TraesCS7B02G365300																											2.744360624
TraesCS7B02G461700														1.318423874
TraesCS7B02G472200												5.045306479
TraesCS7D02G207400											-3.012903391
TraesCS7D02G210600						1.049627956						1.23828795
TraesCS7D02G263800																				1.252067486
TraesCS7D02G295100																						-3.39494224
TraesCS7D02G302000																1.231094305				1.634981803	-4.334238507	-5.275874309
TraesCS7D02G315100																	-1.42812085	-1.107085158									-1.471860939
TraesCS7D02G451700																											2.599023996
TraesCS7D02G452500																											2.484835502
TraesCSU02G135000																											-5.317216518
TraesCSU02G137200																-1.429728015
