# Supplementary material for: Comprehensive analysis of pathogen-responsive wheat NAC transcription factors: new candidates for crop improvement
Source: G3 (Bethesda). 2022 Sep 21;12(11):jkac247. doi: 10.1093/g3journal/jkac247 (PMC9635653; doi:10.1093/g3journal/jkac247)
Supplement: jkac247_Supplemental_File_S3 [file jkac247_supplemental_file_s3.txt]

File S3 Differential expression of HORVU5Hr1G111590 (HvSNAC1) during pathogen infection. Data was extracted from Expression Atlas.
Gene	Species	Experiment accession	Comparison	log_2 fold change	Adjusted p-value	t-statistic
HORVU5Hr1G111590	hordeum vulgare	E-TABM-82	'Sultan V; powdery mildew' at '16 hour' vs 'Sultan V; control' at '16 hour'	1.1	0.040187462
HORVU5Hr1G111590	hordeum vulgare	E-TABM-142	'Mla6 mutant; powdery mildew' at '16 hour' vs 'Mla6 mutant; none' at '16 hour'	1	0.016368983
