# Supplementary material for: Comprehensive analysis of pathogen-responsive wheat NAC transcription factors: new candidates for crop improvement
Source: G3 (Bethesda). 2022 Sep 21;12(11):jkac247. doi: 10.1093/g3journal/jkac247 (PMC9635653; doi:10.1093/g3journal/jkac247)
Supplement: jkac247_Supplemental_File_S4 [file jkac247_supplemental_file_s4.txt]

File S4. Differential expression of Os12g0610600 (ONAC060) during pathogen infection. Data was extracted from Expression Atlas.
Gene	Species	Experiment accession	Comparison	log_2 fold change	Adjusted p-value	t-statistic
Os12g0610600	oryza sativa	E-GEOD-36272	'IR24; Xanthomonas oryzae BLS303' vs 'IR24; none'	2.5	0.000379998475993952
Os12g0610600	oryza sativa	E-GEOD-36272	'IR24; Xanthomonas oryzae PXO99A' vs 'IR24; none'	2	0.000469385001427804
Os12g0610600	oryza sativa	E-GEOD-36272	'IR24; Xanthomonas oryzae PXO99A-2' vs 'IR24; none'	1.9	0.00146900336800781
Os12g0610600	oryza sativa	E-GEOD-36272	'IR24; Xanthomonas oryzae PXO99AME1' vs 'IR24; none'	1.8	0.000215119573919788
Os12g0610600	oryza sativa	E-GEOD-36272	'IR24; Xanthomonas oryzae T7174' vs 'IR24; none'	1.8	0.000415339039862033
Os12g0610600	oryza sativa	E-GEOD-67588	'Xanthomonas oryzae pv. oryzicola strain L8' vs 'mock'	1.7	1.76596407095799e-9
Os12g0610600	oryza sativa	E-GEOD-36272	'IR24; Xanthomonas oryzae PXO99AME5' vs 'IR24; none'	1.7	0.000865517551525826
Os12g0610600	oryza sativa	E-GEOD-36272	'IR24; Xanthomonas oryzae BLS303' vs 'IR24; mock'	1.6	0.000459740913452531
Os12g0610600	oryza sativa	E-GEOD-67588	'Xanthomonas oryzae pv. oryzicola strain BLS279' vs 'mock'	1.5	1.53244964779807e-15
Os12g0610600	oryza sativa	E-GEOD-36272	'IR24; Xanthomonas oryzae PXO86' vs 'IR24; none'	1.5	0.00610412001715218
Os12g0610600	oryza sativa	E-GEOD-36272	'IR24; Xanthomonas oryzae PXO99AME2' vs 'IR24; none'	1.4	0.00124177701533683
Os12g0610600	oryza sativa	E-GEOD-67588	'Xanthomonas oryzae pv. oryzicola strain B8-12' vs 'mock'	1.1	1.90006510504705e-7
Os12g0610600	oryza sativa	E-GEOD-36272	'Nipponbare; Xanthomonas oryzae BLS303' vs 'Nipponbare; mock'	1.1	0.000177370057134903
Os12g0610600	oryza sativa	E-GEOD-36272	'IR24; Xanthomonas oryzae PXO99A' vs 'IR24; mock'	1.1	0.000564986772852902
Os12g0610600	oryza sativa	E-MTAB-5025	'Laodelphax striatella' vs 'none'	1	3.98189800224921e-25
Os12g0610600	oryza sativa	E-GEOD-36272	'IR24; Xanthomonas oryzae PXO99A-2' vs 'IR24; mock'	1	0.00253705310331011
