# Supplementary material for: Comprehensive analysis of pathogen-responsive wheat NAC transcription factors: new candidates for crop improvement
Source: G3 (Bethesda). 2022 Sep 21;12(11):jkac247. doi: 10.1093/g3journal/jkac247 (PMC9635653; doi:10.1093/g3journal/jkac247)
Supplement: jkac247_Supplemental_File_S5 [file jkac247_supplemental_file_s5.txt]

File S5. The 51 TaNACs differentially expressed upon infection with Xantomonas translucens extracted from Expression Atlas.
TaNAC genes	'Xanthomonas translucens' vs 'none' in 'leaf'.foldChange
TraesCS1A02G263700	1.9
TraesCS2A02G101400	1.2
TraesCS2A02G101900	3.0
TraesCS2A02G565900	-4.4
TraesCS2A02G566200	-1.7
TraesCS2A02G566300	-3.0
TraesCS2B02G118200	6.2
TraesCS2B02G118500	1.1
TraesCS2B02G119100	2.6
TraesCS2B02G355400	3.3
TraesCS2B02G355500	2.6
TraesCS2B02G355600	5.6
TraesCS2B02G484100	3.9
TraesCS2B02G627100	-3.7
TraesCS2B02G627200	-2.1
TraesCS2D02G100900	2.7
TraesCS2D02G101300	5.2
TraesCS2D02G101400	3.7
TraesCS2D02G305300	4.8
TraesCS2D02G336400	4.5
TraesCS2D02G576300	-3.7
TraesCS2D02G576400	-3.0
TraesCS3A02G176500	1.5
TraesCS3B02G093300	2.3
TraesCS3B02G208300	1.6
TraesCS3B02G439600	1.1
TraesCS3D02G078900	2.7
TraesCS3D02G183900	1.6
TraesCS3D02G401200	1.1
TraesCS4A02G219700	1.5
TraesCS4A02G499900	1.3
TraesCS4B02G098200	1.3
TraesCS4B02G329100	6.8
TraesCS4D02G094400	1.5
TraesCS5A02G127200	2.7
TraesCS5A02G143100	3.0
TraesCS5A02G143200	5.4
TraesCS5A02G271500	1.7
TraesCS5A02G275900	2.1
TraesCS5B02G141900	2.2
TraesCS5B02G142100	4.5
TraesCS5B02G275200	2.6
TraesCS5D02G279100	1.5
TraesCS5D02G537600	-2.8
TraesCS6D02G192400	2.9
TraesCS7A02G000300	1.8
TraesCS7A02G357500	-3.3
TraesCS7A02G464800	5.9
TraesCS7D02G283800	1.1
TraesCS7D02G451700	1.8
TraesCS7D02G452500	2.7
