# Supplementary material for: Comprehensive analysis of pathogen-responsive wheat NAC transcription factors: new candidates for crop improvement
Source: G3 (Bethesda). 2022 Sep 21;12(11):jkac247. doi: 10.1093/g3journal/jkac247 (PMC9635653; doi:10.1093/g3journal/jkac247)
Supplement: jkac247_Supplemental_File_S7 [file jkac247_supplemental_file_s7.txt]

File S7 Baseline expression data of TaNAC genes in tpm values.
Gene ID	grain_Z71	grain_Z75	grain_Z85	leaf_Z10	leaf_Z23	leaf_Z71	root_Z10	root_Z13	root_Z39	spike_Z32	spike_Z39	spike_Z65	stem_Z30	stem_Z32	stem_Z65
TraesCS1A02G190100	0.6500865	0.08341635	0	0.23377	0.2879755	0.2893585	1.110995	1.3099055	1.18509	0.5375855	1.111845	1.10923	0.67922	1.212711	1.19611
TraesCS1A02G263700	5.804805	0.465361	8.93737	1.482345	0.680358	12.9228	3.79327	5.882285	5.63043	0.3957695	0.4615125	19.71015	0.5081245	2.29901	1.864175
TraesCS1A02G275900	0	0.00546855	0	0.0895688	0.50549	0.751922	0.9849295	2.929285	2.971365	0.011733	0	0.0447177	0.0552806	0.03232885	0
TraesCS1B02G274300	8.24171	0.8949425	5.817965	1.255195	1.054025	27.9394	1.563075	3.221155	3.46933	0.18809485	0.430091	22.07245	0.45445	4.225765	2.66193
TraesCS1B02G285100	0.0179328	0	0	0.0693167	0.3698385	0.448404	1.95584	3.9756	4.26488	0	0.01806605	0.0181059	0.02044175	0.01478075	0
TraesCS1D02G194200	1.164775	0.0224721	0	0.237789	0.73747685	0.3515826	1.29731	1.3767735	1.5245275	0.75206505	1.49412	2.249975	0.5643245	2.665035	0.913647
TraesCS1D02G263800	7.55741	0.532938	4.07106	0.7366285	1.378435	25.46415	2.40385	5.225345	4.543	1.295185	2.169545	24.3771	0.761898	3.689415	3.24958
TraesCS1D02G266500	36.14275	6.137315	5.451065	19.88915	25.09325	21.3268	61.93045	45.23865	52.4288	36.6781	47.0305	47.40215	27.76895	58.2016	37.92025
TraesCS1D02G275500	0	0	0	0	0.374993	0.9782625	1.39554	4.5474	4.368405	0	0	0.0354377	0.0112953	0.0280006	0.02571865
TraesCS2A02G101000	0.3532145	0.0323673	0.00886765	0.02080905	0.05877145	0.935178	0.1060974	0.7744105	0.6390026	0	0	0.39024615	0.04886915	0.03401895	0.02211025
TraesCS2A02G101100	2.069525	0.1346535	0.025301	0.160977	0.280865	3.205805	0.8909545	2.98679	2.81457	0.02453775	0.17402065	0.49617	0.1386966	0.16511355	0.657265
TraesCS2A02G101400	13.599	1.372665	0.251132	2.272585	3.142605	14.94045	9.32041	14.4008	13.5845	1.093719	2.633145	6.406125	1.2228	2.082215	1.32947
TraesCS2A02G101900	2.971515	1.55118	0.07936665	1.072142	0.726749	18.6515	0.8425265	4.2775805	4.322695	0.0106645	0.9610265	5.421445	0.5695195	0.4121615	0.362286
TraesCS2A02G102000	1.91801	2.72938	0	0.4533405	0.3695475	6.682485	0.06322215	0.789205	0.706817	0.042658	1.400255	5.32706	0.239686	0.4068345	0.1230735
TraesCS2A02G201800	0.159467	0.394042	0.050329441	0.081901922	0.204142155	4.608905	0.1478665	0.06496873	0.11329405	0.054789417	1.850305	0.681366	0.069104704	0.091865491	0.2821135
TraesCS2A02G326500	1.100674	0.59646285	0.0876065	0.099877	0.2212313	0.58780875	0.439782	0.585504	0.4713999	0.51230585	0.5511425	0.3474793	0.3772101	0.503303	0.11885345
TraesCS2A02G338300	8.84368	0.7107365	0	1.36241	1.164815	1.695885	2.901325	22.322475	15.771265	0.3560825	1.32686	10.08063	0.915995	0.5126895	0.407213
TraesCS2A02G382400	5.8246845	0.0910667	0	1.32843405	0.260664	0.891806	1.30918	1.107711	0.8951075	0.127087	1.7197075	6.19215165	1.384635	5.9172165	6.7150935
TraesCS2A02G566000	0.01256245	0	0	0.1090025	0.8246705	2.13208	0.0333471	0.1601665	0.10807985	0	0.0927707	0.696063	0.161937	0.201866	0.256658
TraesCS2A02G566100	0.0515458	0	0.0251462	0.197218	2.08788	3.52658	0.05266825	1.5724235	1.331955	0.0121953	0.603855	0.837347	0.4441615	0.329517	0.284889
TraesCS2A02G566200	0.040882	0.01829065	0.03345785	0.09647465	0.4262975	1.89008	0.0439491	0.4240825	0.3741425	0	0.159059	0.7962585	0.1931835	0.1460674	0.06433665
TraesCS2B02G067400	6.658505	0.1731515	0.2824855	0.3788115	1.790055	3.234235	0.7690845	1.42574	1.213475	4.09265	3.06039	3.050015	1.448365	1.70807	1.86648
TraesCS2B02G118400	1.38996	0.0164934	0.00965925	0.266729	0.510106	4.978515	0.9743395	2.45823	2.11443	0.03191845	0.140022	0.746583	0.220459	0.2386415	0.222506
TraesCS2B02G118500	11.2667	2.17518	0.0909164	2.203675	2.465705	29.25875	8.455365	14.44945	13.49255	2.08685	3.85989	6.255435	1.383025	2.096375	1.1216015
TraesCS2B02G119000	0.3311945	0.09650025	0	0.0394402	0.249878	0.7895545	0	0.01449505	0	0.05017325	0.3276755	2.983435	0.0912369	0.15801	0.0505795
TraesCS2B02G119100	0.5451155	0.161085	0	0.1440765	0.1445535	1.563485	0.06433585	0.1733315	0.0924916	0.0743954	0.9699335	2.923335	0.0507841	0.11877115	0.2612745
TraesCS2B02G228900	0.120229552	0.1979375	0.022066611	0.006494942	0.011918089	11.0046375	0	0.0174783	0.0284703	0.007210736	3.431903	2.0178475	0	0.180772325	2.483795
TraesCS2B02G355400	0.4457735	0.0817106	0.0354411	0.491225	0.3301635	0.0770718	0.805068	0.5364635	0.5390025	0.688877	0.6758235	0.253735	0.7994315	0.557027	0.1970005
TraesCS2B02G355500	0.2895845	0.07301585	0.03172775	0.117335	0.1951275	1.0805685	0.399884	0.344675	0.318616	0.522745	0.4963475	0.883818	0.2021965	1.405415	0.5961565
TraesCS2B02G355600	0.6264315	0.153969	0.1062472	0.43681	0.207474	2.88659	1.92007	0.303449	0.434827	2.92709	0.9309035	2.10013	0.689644	1.220225	0.0673727
TraesCS2B02G355700	0.302697	0.0794126	0.339276	0.03323235	0.228084	0.893871	0.1597575	0.11599735	0.240949	0.576559	0.3574755	0.838615	0.3289225	0.655712	0.111868
TraesCS2B02G399700	1.38104	0.05157485	0	0.5925243	0.1483465	0.537339	0.1966745	1.9440255	1.008077	0.0408228	0.44285835	3.80085	0.752205	6.20288	6.0647625
TraesCS2B02G616900	0.360741	0.502898	0.02549125	0.2365015	0.4152765	0.04689585	0.200189	0.2450175	0.1365705	0.8720845	0.3981655	0.292092	0.670193	0.06849745	0.26381
TraesCS2D02G100700	1.367195	0.113669	0	0.2155613	0.29072375	13.85696	0.91421	1.529993	1.441179	0.0224131	0.0712886	0.730498	0.07110285	0.442486	0.2277445
TraesCS2D02G100900	10.37969	2.471015	0.3498685	2.050605	1.78001	12.35595	12.0179	19.06075	19.089	0.5250565	1.495205	6.6023	1.187935	2.09022	0.6445145
TraesCS2D02G101300	0.08219415	0.0182454	0	0.0876681	0	0.206699	0	0	0	0	0.0200485	1.096935	0	0.0790675	0
TraesCS2D02G101400	1.1151385	0.3808655	0.07217855	0.2579475	0.412868	5.573295	0.0880028	0.39275055	0.1960845	0	1.4416	4.91777	0.1459185	0.707693	0.371212
TraesCS2D02G305300	0.376894	0.06490595	0	0.023253065	0.14929535	4.021255	0.4850285	11.0824315	17.4389305	0.927436	1.2909825	18.31412	1.30223	0.8135785	1.933875
TraesCS2D02G324700	21.66395	1.144735	0.01061515	1.554455	0.6572975	1.17206	3.253505	19.51444	14.470715	0.3450575	1.73545	9.67473	0.776726	1.04312	0.439485
TraesCS2D02G336400	0.07233345	0.0750607	0	0.0309563	0.0094231	0.310855	0.04223075	0.02725565	0.02267915	0.271805	0.477544	0.205957	0.01283575	0.02532695	0.0114984
TraesCS2D02G576300	0.0133755	0.0548927	0	0.06513365	1.200395	1.72633	0.02416995	0.10774815	0.2019497	0.02570825	0.14270735	0.8564105	0.1210245	0.10352415	0.0412132
TraesCS2D02G576400	0.08674785	0.03380775	0	0.3995575	1.55836	1.0933985	0.1166959	0.2985731	0.1750195	0	0.3493535	0.9325485	0.285614	0.13895445	0.01412185
TraesCS2D02G576500	0.0164581	0	0	0.23038795	0.4718682	1.878125	0.0263428	0.06491565	0.0295631	0.01334695	0.387739	0.18024435	0.10567445	0	0.1439805
TraesCS3A02G078400	0.0758281	0.165316	0	0	0.276535	0.9331145	0.0547971	1.1884165	1.066907	0	0.06244785	1.697162	0	0.0112765	0
TraesCS3A02G176500	44.40565	5.78231	4.05954	9.677815	37.73	45.32915	31.938045	31.41626	31.492175	65.48605	46.2326	13.66803	22.195845	46.8296	5.13091
TraesCS3A02G245900	4.39165	0.399634	0.1022751	1.741294	1.6666805	0.25242925	1.760917	6.34616	6.93759	0.9075275	7.9365195	7.23182	4.553817	5.72471	48.03585
TraesCS3A02G269900	2.75239	0.511173	0.892455	0.339191	0.562313	2.198615	1.13005	2.771185	2.62605	1.38897	1.35097	1.181665	1.75581	4.40515	0.761168
TraesCS3A02G339600	12.200081	0.4415379	0.3658375	1.52222	1.1761365	2.219142	14.061825	12.096881	11.1370735	2.01869	1.5419195	4.36845515	0.7766665	10.90791	0.2271225
TraesCS3A02G375400	0.328956	0.0603699	0	1.310135	7.69317	5.155105	1.625395	2.28135	2.83092	1.521115	2.143755	0.0217147	2.42675	4.19274	0.03974865
TraesCS3A02G406000	14.4662	4.21489	17.08115	5.955845	21.85745	130.687	16.4297	32.43025	28.4432	2.37825	1.85364	14.26058	2.76281	15.99715	1.76836
TraesCS3A02G438900	12.6381	0.5931525	7.98119	2.14767	3.36633	2.769395	2.29301	11.466175	9.035655	4.755415	7.69668	11.59035	4.23034	4.262955	5.609235
TraesCS3B02G093300	0.0937292	0.2547585	0	0.01136825	0.4330835	0.94331	0.0915949	2.87122	3.04079	0.02512225	0.275169	3.0773815	0.06084265	0.205228	0
TraesCS3B02G126200	0.1424797	0.03118055	0.08547445	1.0377263	1.65669295	0.827022627	2.3612355	4.9303845	6.135245	2.221392918	6.4636957	3.753524565	5.155865	5.37181995	21.532777
TraesCS3B02G208300	41.39499	6.19395685	3.7835065	8.178965	31.98095	42.6313	32.0642755	28.9283	29.121099	55.91744405	35.8580725	10.37642	18.79725	44.308673	5.36748355
TraesCS3B02G371200	5.297515	0.2599665	0.149707	0.4939505	1.394095	2.60081	2.14018	14.55826	11.562269	0.84071	1.29201	3.59942	0.4945095	2.511765	0.739431
TraesCS3B02G407600	0.0754253	0	0	0	1.56681	2.352755	0.02021145	1.329613	1.101584	0.210308	0.1800555	0.0223919	0.171513	1.8321175	0.02469445
TraesCS3B02G439600	15.5194	3.82755	10.081915	6.536685	28.2933	130.5625	20.4772	36.4212	33.95985	4.03315	2.280035	17.5616	3.07961	22.328	3.007325
TraesCS3B02G472800	22.76225	1.848935	7.41288	4.198325	4.040845	9.457555	4.122715	14.345385	12.308365	7.61314	11.20422	21.8583	4.171065	12.29965	9.148625
TraesCS3B02G533100	1.80474	0.02638025	0.01640235	1.28655	1.29083	0.317158	1.057237	3.23787	1.5495645	1.47584	3.593945	1.0034695	2.20168	1.703205	0.7566875
TraesCS3D02G078900	0.169625	0.2150685	0	0	0.0831471	0.194195	0.038899	1.021732	1.1525195	0.0206895	0.09987365	1.194832	0.05462485	0.0618468	0.0110532
TraesCS3D02G183900	54.40755	6.938755	4.0577375	12.09071	42.705125	57.4301	43.793735	36.513655	35.858355	71.52795	44.3094	12.06559	23.220655	57.24389	6.491595
TraesCS3D02G245500	1.2589995	0.198289985	0.0177433	1.025871	1.2274315	0.1786842	0.8599905	4.234403	4.3812935	0.596333	6.461739	4.445985	2.93031715	4.48682	38.1980715
TraesCS3D02G333100	3.63335	0.5439075	0.5440625	1.29354	1.33398	2.40879	4.292255	14.09567	11.839265	1.1268725	1.7393	3.268695	0.593273	3.355015	0.4136655
TraesCS3D02G367900	0.4221315	0.03931305	0	0.4754	7.25463	16.31155	0.198596	0.909755	0.6935535	2.288405	0.591117	0.09128185	1.43922	3.4697	0.186165
TraesCS3D02G401200	25.303	4.740735	23.35085	7.190285	44.58215	181.2625	13.02835	35.5463	30.55215	6.850355	3.785175	21.3546	4.559245	33.36455	5.159065
TraesCS3D02G431700	15.8957	2.17628	20.84695	2.879435	3.508125	2.435045	3.913085	9.983295	9.0359	6.117805	10.71579	14.13835	4.386365	8.101835	9.98926
TraesCS4A02G065000	7.3695775	1.3274455	6.143928	4.3828475	5.3917705	5.2731345	5.41427865	4.98667005	5.479034	13.663524	12.906213	10.9330865	11.078128	6.426424	4.80679
TraesCS4A02G130600	10.869	0.506388	0.378589	0.852375	1.14319	1.965865	8.079215	8.522745	9.014055	2.257805	1.5428	7.585895	3.22365	13.6424	13.75955
TraesCS4A02G131000	1.19471	1.52477	0.0084428	0.0173498	0.584937	1.45103	0.4234805	5.432055	4.97757	0.02618865	0.1606035	1.93282	0.1112976	0.1648162	0
TraesCS4A02G213100	0.9632325	0.0778079	0.557046	0.447662	1.1521205	1.0877985	0.3695385	1.873995	2.026875	2.28182	2.143935	0.8576485	1.0747895	1.853655	0.396499
TraesCS4A02G219700	23.9265	1.41096	3.596815	2.42542	18.9735	59.2027	11.34625	13.8336	12.76795	4.750925	3.294165	23.68035	2.73997	4.888955	1.084424
TraesCS4A02G421300	0.1207908	0.0039272	0	0.889338	1.811965	0.4884265	3.70319	4.663505	5.063495	0.7930795	5.51368	1.0248275	3.481545	12.0208	15.0923
TraesCS4A02G499900	8.47247	1.506162	7.471995	1.1763865	1.2451115	1.5973575	3.7495	4.822285	4.476549	5.75428	5.03805	6.793515	3.1416375	3.342954	2.723252
TraesCS4B02G098200	16.95075	0.69143	1.0611025	1.135535	12.69035	36.7711	10.12296	9.931245	8.70604	4.77019	2.969595	17.4576	2.38665	5.8746	3.267935
TraesCS4B02G173600	0.684254	1.27842	0.1198645	0.033222	0.433021	0.930374	0.7018025	6.71698	7.921985	0.0261762	0.0101195	0.547485	0.08858215	0.3103205	0.0637542
TraesCS4B02G174000	20.2159	1.235205	0.5847095	4.020835	6.09827	26.45585	5.93265	7.971945	8.61721	10.54822	4.140075	10.717325	12.4067	27.2513	14.46025
TraesCS4B02G242600	5.19013265	0.732395	2.7763197	4.0518145	4.3161875	3.376845	4.5031005	4.298755	4.75436345	11.59359025	10.5738875	6.8243985	9.94503	4.9930925	3.859976
TraesCS4B02G328800	0.0125713	0.0157111	0	0.0414891	0.9056225	6.367255	0	0.1785622	0.3268815	0.5564285	0.5416495	0.1091135	0.207023	0.0502405	0
TraesCS4B02G328900	0.01385655	0	0	0.01071805	0.354729	1.29461	0.03329965	0	0.0659031	0.553309	0.530344	0.0335712	0.05283925	0	0.0119482
TraesCS4B02G329100	0.06515475	0	0.01573905	0.1150605	1.89808	4.925925	0.03075465	0.08060245	0.0548045	0.13692325	0.2778325	0.1308561	0.05840085	0.0673633	0
TraesCS4D02G094400	11.71505	0.73136	0.944347	2.614645	14.48185	37.83875	12.3498	12.11289	11.74125	2.38195	1.529435	14.9893	3.648865	4.554575	3.26691
TraesCS4D02G175700	1.069371	1.426365	0.0170036	0.00881075	0.549014	4.217525	0.09393855	4.71204	4.67842	0.06008245	0.2371945	1.5765735	0.5666555	0.7750165	0.0631643
TraesCS4D02G176000	19.1866	0.8107335	1.179725	2.091455	3.407295	32.0366	5.721345	9.56262	9.7913	12.12395	4.594495	8.09202	7.85087	7.74175	10.9042
TraesCS4D02G242000	6.591088251	1.201235	4.0791355	4.040191	5.2480575	5.109405	5.059714	5.2485915	5.769459	11.3578285	10.5379785	9.2769985	11.5951835	6.5992805	4.8725115
TraesCS4D02G325700	0.5259655	0.0419665	0	0.0994074	0.769497	3.74772	0.3803415	1.912015	1.66106	1.13774	0.789064	0.418349	2.204165	2.115095	0.09533565
TraesCS4D02G325800	0.1355245	0	0.0102194	0.325794	1.097625	6.54498	0.169106	0.653633	0.643617	2.286135	1.20776	0.4222745	1.49684	3.209115	0.07055855
TraesCS5A02G099000	0.2013355	0.01593555	0	0	0.04546	0.03546655	0.04496995	0	0.08500915	0.3835055	0.3397305	0.281197	0.0369977	0.0476983	0.0166093
TraesCS5A02G127200	1.731475	0.01091765	0	0.1142463	2.223255	11.73485	0.1266412	0.2371315	0.2841175	1.5877095	0.2279685	0.2582685	0.2930835	0.31878	0.02456875
TraesCS5A02G143100	0.963389	0.14073	0.2020945	0.132904	0.1426075	0.9474995	1.040084	1.181986	1.265833	0.0515969	0.1819375	1.98462	0.3520155	1.208445	0.830476
TraesCS5A02G143200	21.55885	0.294858	0.12445075	0.1912815	0.211131	3.831825	3.41627	3.70606	4.584075	2.9698	6.832905	9.997085	3.44285	4.459315	0
TraesCS5A02G271500	10.619198	1.389785	2.30635	1.68515305	6.2622565	7.584785	6.847690021	7.1623	7.153005	8.1775	6.65759465	4.6141865	3.602185	5.332461	1.423487
TraesCS5A02G291200	2.45881	0.04882035	0	0.32605	2.51147	1.224025	0.6536585	5.937815	5.24835	0.06831975	0.7469055	4.97358	0.802885	4.218325	12.62415
TraesCS5A02G411700	0	0	0	0.00949785	0.00795935	0.08811695	0.0081169	0.1610985	0.23379085	0.0271429	0	0.0656401	0.0108112	0.0399646	0
TraesCS5A02G411800	0	0	0	0	0	0.04673435	0.03898245	0.29981045	0.2549558	0.0304136	0	0	0	0.03455155	0.0110889
TraesCS5A02G411900	0	0	0	0	0	0	0	0.2023215	0.225382	0.06832045	0	0	0	0	0.01203005
TraesCS5A02G468300	118.6725	14.7102	213.747	27.01485	100.36025	178.282	65.6602	127.4675	122.9805	91.86235	47.60685	25.01985	40.1129	152.996	7.98039
TraesCS5A02G500600	0	0	0	0.0170819	0.03483145	0.1668505	0.01563925	0.1175886	0.0538395	0.0904716	0.057638	0	0.01553085	0.0426252	0
TraesCS5A02G500700	0.123936	0.0344876	0.0871385	0.224249	1.80134	13.4401	0.210516	0.8400055	0.9020005	0.2719965	0.1847675	0.2333885	0.9414895	2.41839	0.176381
TraesCS5B02G054200	0.6594765	1.963284	0.271269442	1.4316985	0.9117625	0.8424165	3.90888	6.768055	8.122945	0.617508	1.119834	2.8588455	2.1586485	1.131117	0.413559
TraesCS5B02G104200	0.050765	0.05397525	0.3755975	0.01538145	0.0153251	0.07916065	0.253314	0.202528	0.2351265	0.282263	0.15200985	0.1864375	0.302554	0.14790095	0.11165125
TraesCS5B02G141900	2.294675	0.363009	0.574805	0.550744	0.567509	3.84314	2.79342	2.46453	2.39118	0.11053685	0.641757	3.36512	0.653807	2.792615	1.967215
TraesCS5B02G142100	21.9477	0.1190065	0.27906	0.05390515	0.117713	5.801115	1.816975	3.44764	4.780405	1.007627	5.24897	10.777625	1.781625	2.020785	0.0109945
TraesCS5B02G290200	0.7422035	0.064171	0	0.9439195	1.289995	0.263275	4.627705	23.34455	22.36695	0.03835685	0.7126715	1.63932	1.667945	3.46872	9.92575
TraesCS5B02G415400	0	0	0.0076662	0	0.109673	0.0525538	0	0.241647	0.198836	0	0	0.03224755	0.05648335	0.11310235	0
TraesCS5B02G415600	0	0.00474408	0.0104232	0	0.00837805	0.01950505	0	0.32070785	0.1810655	0	0.0220532	0	0	0.1227117	0
TraesCS5B02G415700	0	0	0	0	0.01053505	0.08307465	0	0.2837245	0.2416498	0.01276385	0	0	0	0.0283557	0
TraesCS5B02G480900	83.66745	12.1923695	126.397	24.073707	116.6235	286.610945	57.117053	150.7115	140.69842	89.66745	35.20865	26.27195	45.2786	142.014	7.5572635
TraesCS5D02G111300	0.4442745	0.2467445	0.3540335	0.0279423	0.05105765	0.0679021	0.5493085	0.2617235	0.1496183	1.40456	1.45135	0.435125	0.07313265	0.267283	0.1508831
TraesCS5D02G134800	0.580879	0	0	0.1196795	0.674808	1.30524	0.0817233	0.14522685	0.11362555	0.8094515	0.09282435	0.0956959	0.05114175	0.0577083	0.0185757
TraesCS5D02G148800	26.1261	0.363471	0.551396	0.1374355	0.2464085	3.12573	3.01966	4.1366	4.4071	2.81083	7.018755	12.79043	3.1694	4.87763	0.3856935
TraesCS5D02G148900	0.8338735	0.1252416	0.0807122	0.7484495	0.6162445	2.076615	2.173065	1.59464	1.691225	0.0921161	0.268846	4.35079	0.420705	3.87731	2.52109
TraesCS5D02G279100	14.178255	2.0975175	4.210445	3.1444735	13.78516	14.419975	9.15552	10.277205	10.97862	14.532945	10.30527	5.534185	6.84248	18.28623	1.802187
TraesCS5D02G298600	0.414465	0.0170695	0	0.57969	1.72468	0.688838	2.598575	16.0747	14.9937	0.1436085	0.4586525	3.192005	1.388511	6.07498	27.23935
TraesCS5D02G420800	0	0	0	0.07638065	0.13975	0.1405435	0	0.2480405	0.3974405	0	0	0	0.08224235	0.1635325	0.03676075
TraesCS5D02G421000	0	0	0	0.0159187	0	0	0.0291435	0.1601381	0.06010865	0.0147686	0.1044628	0.01630385	0.03287175	0.0913332	0.09910275
TraesCS5D02G421100	0.01271015	0	0	0	0.0105634	0.05235875	0.0122075	0.501665	0.2038915	0.06282955	0	0	0.01146635	0.0142165	0
TraesCS5D02G481200	94.7331015	14.79155	110.2891695	22.9499922	102.5752135	234.1525	57.253718	128.5303704	120.0549435	74.7982	34.1003	26.117	43.7025	134.181116	7.382065
TraesCS6A02G057400	2.64717	0.14445805	0.1519877	2.704865	34.224	29.1635	4.86303	28.08405	27.3571	0.0786789	0.388126	0.6687305	2.006575	9.883035	2.846005
TraesCS6A02G208900	11.287325	0.5461435	0.1891785	1.5357046	1.8437165	1.8126465	4.8865	2.3485725	2.168839	8.959435	5.700155	3.2251125	4.329475	3.6643005	0.3892828
TraesCS6A02G392900	0.7938375	0.311337	3.36391	0.4362555	0.315773	0.4853925	0.961379	1.7330395	1.41258	1.1290475	1.23406	1.037692	0.9407725	0.3259835	0.522193
TraesCS6A02G406700	27.57195	4.45997	18.46045	8.734255	12.84585	22.6303	18.92535	21.4139	21.6248	18.9774	22.1065	24.4821	16.7603	23.09995	13.39515
TraesCS6B02G075200	2.51459	0.09515475	0.1482575	2.841385	20.4783	11.69185	5.365295	20.80155	19.5198	0.5038145	0.459377	1.010664	1.78105	10.3062	1.277055
TraesCS6B02G451300	26.66925	4.69041	18.2189	6.96973	11.6611	13.83475	16.7418	17.3317	16.97885	21.39575	24.87855	22.07315	16.0221	20.10985	9.981195
TraesCS6D02G059300	0.3354525	0.02920495	0.00938725	1.126825	10.6412	4.599185	1.32588	12.9291	10.724975	0.2790775	0.21402	0.526065	0.5210225	1.62815	0.828639
TraesCS6D02G140200	9.310735	0.4659645	0.386312	0.298153	1.71935	4.756935	0.8584245	1.359083	1.5969965	6.217945	4.327685	3.371895	1.883185	2.871595	1.63085
TraesCS6D02G192400	9.0414117	0.4511173	0.183216531	1.6503095	1.7931875	0.5319874	3.094174	1.52735115	1.40559875	5.22721	4.692014	2.376217731	4.131696	2.244688	0.14614135
TraesCS7A02G000300	4.818545	1.63709	2.29033	0.7787795	1.176495	0.854085	2.43433	2.8556	2.950415	4.89183	3.768735	3.47714	2.77658	2.38374	1.560775
TraesCS7A02G204300	1.268115	0.239947	0.5367255	0.5519245	2.114485	1.142485	1.10104	1.70201	1.990735	2.5337	1.432855	0.873329	1.609485	3.93183	0.338799
TraesCS7A02G208200	8.12527	0.14541	0.103921	1.451035	3.08618	3.793555	4.86677	3.96165	4.913495	7.17855	2.25268	1.68428	3.946055	6.43927	0.8975265
TraesCS7A02G299600	29.859474	7.32715735	11.9891075	4.22679715	14.9028175	23.9831925	17.1352215	20.938775	20.469645	34.19291135	27.675988	15.817832	15.02206968	36.64645755	6.608709
TraesCS7A02G305200	0.0146359	0	0	0.4990245	2.83268	5.28916	0.3772005	1.0431085	0.975066	0.1726415	0.428631	0.348888	1.263604	1.56599	2.037955
TraesCS7A02G318500	0.10636175	0	0	2.62434	2.51089	2.10083	0	0	0	0.0847439	1.26904	0.509996	0.2053415	0.202992	1.9914
TraesCS7A02G464100	5.983135	0.4718335	0.1222955	0.5100295	0.667872	2.54809	4.314	3.913605	3.882045	0.1538939	0.82092	13.0942	0.539511	1.137465	0.264392
TraesCS7A02G464800	7.296385	0.13064905	0.02654855	0.4946805	0.4093995	1.164365	4.81587	7.970155	7.30181	0.1523446	1.445375	13.6999	0.5962915	0.546442	0.3436885
TraesCS7A02G549000	0.1947465	0.304435	0.280906	0.2311115	3.260125	21.1451	1.178635	4.1511	3.20824	0.5344175	0.408376	0.3309425	0.6717395	2.59627	0.3850625
TraesCS7B02G115400	4.16318	0.1207175	0.169921	0.8147605	1.57119	1.751925	3.772215	3.187075	3.040105	4.70398	1.60525	2.032745	3.655605	2.871145	0.666908
TraesCS7B02G196900	10.127482	2.609380596	1.7626945	8.437781585	13.758585	12.23746	10.2263845	14.9954	14.916832	20.301789	19.24829413	14.7247735	13.776691	12.168135	10.2303815
TraesCS7B02G205600	0.0144361	0	0.02658685	0.323925	0.02548385	0.0136046	0.2077815	0.208348	0.2911905	0.15233865	0.3120524	0.12693	0.11790145	0	0.02830525
TraesCS7B02G219400	0.04472385	0.005372	0	1.915535	2.690695	3.03223	0.1695415	0.03206375	0.01027485	0.12518875	1.39517	0.5174395	0.1388575	0.1397355	1.88306
TraesCS7B02G364600	4.69662	0.2183655	2.597015	0.444094	0.6105535	2.00946	2.85883	2.6178	3.18205	0.0970455	0.865163	12.959	0.2583785	0.8552805	0.1677585
TraesCS7B02G365300	4.203525	0.0751975	0	0.4957715	0.401734	6.018605	0.7798345	1.234628	1.09967	0.1234181	0.9137625	7.168655	0.258942	0.11149595	0.04831365
TraesCS7B02G461700	0.0086675	0	0	0.01260554	0.0704771	0	0.4374595	0.4933445	0.4489765	0.297211	0.3206325	0.1158915	0.1642555	0.3078935	0
TraesCS7B02G472200	0	0	0	0	0.0166452	0	0.0190007	0	0.04072485	0	0	0	0.03533045	0.02423945	0
TraesCS7D02G062100	0.7357295	0	0	1.3309475	1.224165	0.4123835	3.585965	5.58013	6.65014	0.68135	9.77628	2.196875	6.0043	14.4751	28.811
TraesCS7D02G207400	0.08944565	0.01438673	0.1011521	0.164732	0.1276115	1.460945	0.4772775	0.4864955	0.4940695	0.10149455	0.0858242	0	0.4058185	0.167461	0.02139095
TraesCS7D02G210600	5.79383	0.1106981	0.3334485	1.092395	2.702745	3.40354	5.055705	3.490055	3.946305	7.290855	2.51674	2.052545	4.245145	4.219705	0.7971135
TraesCS7D02G263800	7.67573	0.4443515	0.2352695	19.17235	15.61975	23.23535	8.56761	17.05725	16.3234	2.27347	6.71625	9.419075	8.89873	15.4759	10.45225
TraesCS7D02G295100	35.7399755	6.53453805	15.110409	5.69873975	17.702358	26.7764365	22.2269035	23.64259095	23.535511	41.2863055	31.3949795	17.137285	17.107143	44.1756595	7.3492765
TraesCS7D02G302000	0.041452	0.01239105	0	0.1692765	2.51268	0.7920165	1.068811	1.38419	1.44989	0.1097107	0.2741985	0.229379	0.7250875	0.41823	0.24524325
TraesCS7D02G315100	0.1004111	0	0	2.859175	3.385245	4.09255	0.00956755	0.01217925	0	0.11142175	1.530105	0.6561555	0.1932855	0.09104735	3.29922
TraesCS7D02G451700	4.719515	0.2477335	0.1643505	0.5532885	0.804397	4.754205	3.099055	3.62131	3.14888	0.0600753	1.527065	15.32705	0.585118	0.8766505	0.7128095
TraesCS7D02G452500	4.690495	0.037041065	0.0435853	0.2673925	0.816889	3.13369	2.433115	3.243895	3.54997	0.063101	0.7144925	9.021675	0.399541	5.612095	0.5019935
TraesCSU02G135000	18.03073	3.819745	6.179475	11.824087	11.63297	10.92515	10.5009165	12.98630349	13.0805145	22.88022	24.86537	24.91504	19.50396	12.334616	10.786924
TraesCSU02G137200	0.7292085	0.27801615	0.027073371	0.711074	0.730258	0.0302512	0.814087	0.599352	0.66195895	1.32865	0.57825405	0.4851635	1.202814	0.280427602	0.325877
