# Supplementary material for: Comprehensive analysis of pathogen-responsive wheat NAC transcription factors: new candidates for crop improvement
Source: G3 (Bethesda). 2022 Sep 21;12(11):jkac247. doi: 10.1093/g3journal/jkac247 (PMC9635653; doi:10.1093/g3journal/jkac247)
Supplement: jkac247_Supplemental_Tables_S1_S16 [file jkac247_supplemental_tables_s1_s16.xlsx]

## Sheet: Title Page
Tables S1-S16
Comprehensive analysis of pathogen-responsive wheat NAC transcription factors: new candidates for crop improvement
Monika Vranic, Alexandre Perochon, Fiona Doohan

## Sheet: Table S1
Table S1 E-values and bit scores of NAC amino acid sequences from HMMER output.
Wheat			Arabidopsis			Barley			Rice
Transcript ID	E-value	Sequence bit score	Transcript ID	E-value	Sequence bit score	Transcript ID	E-value	Sequence bit score	Transcript ID	E-value	Sequence bit score
TraesCS5A02G468300.1	7.5e-45	155.4	AT5G39610.1	4.6e-49	166.8	HORVU5Hr1G074810.5	6.6e-48	166.1	Os09t0497900-01	5e-49	167.3
TraesCS2A02G201800.2	4.4e-46	159.4	AT5G61430.1	1.1e-48	165.5	HORVU4Hr1G085320.14	8.9e-48	165.6	Os04t0460600-01	8.8e-48	163.3
TraesCS1A02G263700.1	7.5e-44	152.2	AT5G53950.1	1.9e-48	164.8	HORVU5Hr1G074810.4	9.9e-48	165.5	Os06t0344900-00	1.3e-47	162.7
TraesCS5B02G480900.2	7.8e-45	155.4	AT5G18270.1	3.3e-48	164	HORVU4Hr1G085320.13	1.8e-47	164.6	Os03t0119966-01	1.4e-47	162.6
TraesCS2B02G119000.1	4.6e-44	152.9	AT3G18400.1	6.1e-48	163.2	HORVU4Hr1G085320.15	3.3e-47	163.8	Os07t0684800-01	1.6e-47	162.4
TraesCS3D02G078900.1	2.1e-42	147.5	AT5G07680.1	8.5e-48	162.7	HORVU5Hr1G074810.1	4e-47	163.5	Os07t0684800-02	1.6e-47	162.4
TraesCS4B02G098200.1	7e-42	145.8	AT3G29035.1	9.8e-48	162.5	HORVU5Hr1G074810.3	4e-47	163.5	Os03t0327100-01	1.9e-47	162.2
TraesCS1D02G263800.1	7.8e-44	152.1	AT3G15170.1	2.1e-47	161.4	HORVU4Hr1G085320.12	5e-47	163.2	Os04t0460600-02	3.2e-47	161.5
TraesCS3B02G093300.1	2e-42	147.6	AT2G24430.1	5.7e-47	160	HORVU4Hr1G012030.1	7.2e-47	162.7	Os07t0566500-01	3.8e-47	161.2
TraesCS2D02G101300.1	7.3e-31	110.3	AT1G54330.1	9.3e-47	159.3	HORVU4Hr1G051360.4	9.4e-47	162.3	Os01t0816100-01	7.7e-47	160.2
TraesCS6D02G096300.1	2.7e-45	156.8	AT5G17260.1	1.1e-46	159.1	HORVU4Hr1G085320.10	9.5e-47	162.3	Os03t0624600-01	8.7e-47	160
TraesCS4A02G131000.1	5.2e-45	155.9	AT3G15510.1	1.2e-46	159	HORVU4Hr1G051360.5	1.1e-46	162.1	Os01t0393100-01	9.9e-47	159.9
TraesCS3D02G333100.1	2e-45	157.2	AT3G03200.1	1.5e-46	158.7	HORVU4Hr1G085320.2	1.1e-46	162.1	Os01t0104500-01	1.2e-46	159.6
TraesCS5B02G142100.1	5e-45	156	AT1G65910.1	2e-46	158.3	HORVU2Hr1G039640.3	1.4e-46	161.8	Os03t0327800-01	2.1e-46	158.8
TraesCS2A02G102000.1	4.7e-44	152.8	AT1G01720.1	2.2e-46	158.1	HORVU4Hr1G085320.8	1.8e-46	161.5	Os04t0536500-01	2.2e-46	158.8
TraesCS3B02G194000.1	1.2e-44	154.7	AT3G17730.1	2.7e-46	157.9	HORVU4Hr1G085320.9	1.8e-46	161.4	Os03t0815100-01	2.6e-46	158.5
TraesCS3A02G406000.1	4.5e-45	156.1	AT1G69490.1	3e-46	157.7	HORVU4Hr1G085320.1	1.9e-46	161.3	Os08t0562200-03	3.4e-46	158.1
TraesCS2D02G101400.1	4.4e-44	152.9	AT3G04060.1	3.1e-46	157.7	HORVU4Hr1G085320.4	1.9e-46	161.3	Os02t0579000-01	3.6e-46	158.1
TraesCS2A02G101900.1	4.2e-44	153	AT3G04070.1	3.7e-46	157.4	HORVU7Hr1G031260.1	2.5e-46	161	Os08t0562200-02	3.9e-46	158
TraesCS3B02G371200.1	1.9e-45	157.3	AT5G08790.1	4.4e-46	157.1	HORVU2Hr1G080460.20	2.7e-46	160.9	Os08t0511200-00	9.6e-46	156.7
TraesCS4A02G219700.1	7.9e-42	145.7	AT1G77450.1	8.1e-46	156.3	HORVU2Hr1G080460.2	3.7e-46	160.4	Os02t0643600-00	1.3e-45	156.2
TraesCS3A02G078400.1	1.7e-42	147.8	AT1G61110.1	8.9e-46	156.2	HORVU2Hr1G080460.1	3.7e-46	160.4	Os11t0126900-01	1.7e-45	155.8
TraesCS4D02G094400.1	7.6e-42	145.7	AT1G52880.1	1.9e-45	155.1	HORVU4Hr1G085320.11	3.7e-46	160.4	Os02t0745250-00	1.8e-45	155.8
TraesCS3A02G339600.1	2.1e-45	157.2	AT5G63790.1	2e-45	155	HORVU3Hr1G014090.1	3.9e-46	160.4	Os01t0884300-01	2.5e-45	155.4
TraesCS1B02G274300.1	7.8e-44	152.1	AT1G76420.1	3.4e-45	154.3	HORVU2Hr1G080460.21	3.9e-46	160.4	Os12t0123800-01	2.6e-45	155.3
TraesCS4B02G173600.1	5e-45	156	AT5G04410.1	3.5e-45	154.3	HORVU4Hr1G051360.3	4.1e-46	160.3	Os09t0552800-00	3.6e-45	154.8
TraesCS4D02G175700.1	5.2e-45	155.9	AT5G39820.1	3.7e-45	154.2	HORVU4Hr1G085320.6	4.5e-46	160.2	Os06t0104200-01	5.5e-45	154.2
TraesCS3A02G162900.1	1.2e-44	154.7	AT1G12260.1	6.3e-45	153.4	HORVU5Hr1G087850.7	5.4e-46	159.9	Os12t0123700-01	1.4e-44	152.9
TraesCS2D02G214100.1	3.9e-46	159.5	AT4G36160.1	9e-45	152.9	HORVU6Hr1G019380.3	7.5e-46	159.4	Os08t0157900-01	2.3e-44	152.2
TraesCS6D02G059300.1	4.3e-42	146.5	AT1G33060.2	1.1e-44	152.7	HORVU2Hr1G039640.2	7.7e-46	159.4	Os08t0436700-01	2.5e-44	152.1
TraesCS3D02G401200.1	4.5e-45	156.1	AT1G26870.1	1.6e-44	152.1	HORVU5Hr1G087850.6	8e-46	159.3	Os11t0184900-02	4.6e-44	151.3
TraesCS2B02G119100.1	4.5e-44	152.9	AT4G35580.2	1.9e-44	151.9	HORVU6Hr1G060800.5	9.5e-46	159.1	Os07t0225300-01	5.4e-44	151
TraesCS5A02G143200.1	2.3e-44	153.9	AT5G46590.1	2.3e-44	151.6	HORVU6Hr1G060800.1	1e-45	159	Os11t0127600-01	8.4e-44	150.4
TraesCS6B02G075200.1	2.6e-42	147.2	AT2G18060.1	3.1e-44	151.2	HORVU6Hr1G060800.2	1.2e-45	158.8	Os03t0133000-01	8.6e-44	150.4
TraesCS2B02G228900.1	4.1e-46	159.5	AT4G17980.1	3.8e-44	150.9	HORVU2Hr1G080460.11	1.3e-45	158.7	Os06t0131700-02	1.9e-43	149.3
TraesCS6A02G057400.1	8.7e-42	145.5	AT3G15500.1	4.1e-44	150.8	HORVU2Hr1G080460.12	1.3e-45	158.7	Os03t0777000-01	1.9e-43	149.3
TraesCS3D02G170000.1	1.3e-44	154.6	AT4G10350.1	4.2e-44	150.8	HORVU2Hr1G080460.13	1.3e-45	158.7	Os06t0530400-01	2.5e-43	148.9
TraesCS6A02G108300.2	2.8e-45	156.8	AT1G62700.1	4.6e-44	150.6	HORVU2Hr1G080460.14	1.3e-45	158.7	Os10t0532000-01	2.6e-43	148.8
TraesCS3B02G439600.1	4.5e-45	156.1	AT1G33280.1	4.8e-44	150.6	HORVU2Hr1G080460.17	1.3e-45	158.7	Os03t0109000-01	4.4e-43	148.1
TraesCS5D02G148800.1	3.1e-44	153.4	AT3G10500.1	5.1e-44	150.5	HORVU2Hr1G080460.4	1.3e-45	158.7	Os08t0115800-01	6.1e-43	147.6
TraesCS5D02G481200.1	7.6e-45	155.4	AT1G52890.1	5.7e-44	150.3	HORVU2Hr1G080460.6	1.3e-45	158.7	Os06t0131700-01	8.5e-43	147.2
TraesCS1D02G194200.2	3.6e-43	150	AT2G43000.1	6.9e-44	150.1	HORVU2Hr1G080460.7	1.3e-45	158.7	Os08t0103900-01	1.4e-42	146.5
TraesCS2A02G561700.1	5.8e-37	130	AT2G02450.2	1e-43	149.5	HORVU2Hr1G080460.18	1.3e-45	158.7	Os01t0104200-00	2.5e-42	145.6
TraesCS5D02G360700.1	1.7e-44	154.3	AT1G32870.1	1.1e-43	149.4	HORVU2Hr1G080460.19	1.3e-45	158.6	Os04t0515900-01	2.7e-42	145.5
TraesCS5B02G356100.1	9.6e-46	158.3	AT2G33480.1	1.6e-43	148.9	HORVU2Hr1G080460.3	1.4e-45	158.6	Os10t0477600-01	3e-42	145.4
TraesCS2D02G567000.1	2.3e-41	144.2	AT3G10490.2	3.2e-43	147.9	HORVU2Hr1G080460.5	1.4e-45	158.6	Os12t0610600-01	3.1e-42	145.4
TraesCSU02G163300.1	3.9e-33	117.6	AT4G27410.3	3.8e-43	147.7	HORVU2Hr1G080460.8	1.7e-45	158.3	Os02t0252200-01	4.2e-42	144.9
TraesCS5A02G519300.1	1.1e-46	161.3	AT5G62380.1	4.2e-43	147.6	HORVU6Hr1G060800.8	1.9e-45	158.1	Os02t0252200-02	4.2e-42	144.9
TraesCS4D02G345300.1	1e-46	161.4	AT1G79580.1	4.4e-43	147.5	HORVU5Hr1G087850.3	2e-45	158.1	Os02t0822400-01	6.3e-42	144.4
TraesCS5A02G220900.1	3.2e-37	130.8	AT3G10480.3	9.1e-43	146.5	HORVU4Hr1G051290.7	2e-45	158.1	Os01t0261200-01	8.8e-42	143.9
TraesCS1D02G266500.1	4.7e-41	143.2	AT1G71930.1	1e-42	146.3	HORVU5Hr1G087850.1	2.1e-45	158	Os01t0888300-01	1e-41	143.7
TraesCSU02G137200.2	2.2e-41	144.2	AT3G12910.1	1.5e-42	145.7	HORVU5Hr1G087850.4	2.2e-45	158	Os05t0418800-00	3.5e-41	142
TraesCS7D02G295100.1	9.2e-44	151.9	AT5G66300.1	1.8e-42	145.5	HORVU5Hr1G087850.2	2.2e-45	157.9	Os06t0101800-01	5.2e-41	141.4
TraesCS7A02G000300.1	1.3e-37	132	AT1G32510.1	2.8e-42	144.9	HORVU7Hr1G000140.10	3.1e-45	157.5	Os06t0675600-01	1.8e-40	139.7
TraesCS1A02G266300.2	5.1e-41	143	AT2G46770.1	3.2e-42	144.7	HORVU7Hr1G000140.7	3.2e-45	157.4	Os06t0726300-01	1.8e-40	139.7
TraesCS4A02G499900.1	1.8e-37	131.6	AT1G32770.1	4.7e-42	144.2	HORVU2Hr1G080460.15	3.5e-45	157.3	Os02t0810900-01	2e-40	139.5
TraesCS7A02G299600.3	9.3e-44	151.9	AT5G13180.1	5.8e-42	143.9	HORVU3Hr1G080100.5	4.1e-45	157	Os02t0810900-02	2e-40	139.5
TraesCS5A02G271500.2	3.4e-36	127.5	AT1G34190.1	6.1e-42	143.8	HORVU7Hr1G122680.3	4.4e-45	156.9	Os05t0426200-02	2.1e-40	139.5
TraesCS3D02G183900.2	7e-41	142.6	AT1G56010.2	1.3e-41	142.8	HORVU2Hr1G017370.5	4.7e-45	156.8	Os08t0200600-01	2.6e-40	139.2
TraesCS6B02G451300.1	3.4e-25	92	AT2G17040.1	1.3e-41	142.7	HORVU3Hr1G080100.7	5.1e-45	156.7	Os04t0691300-00	1.8e-38	133.2
TraesCS7D02G000200.1	1.4e-37	131.9	AT5G24590.2	2.4e-41	141.9	HORVU5Hr1G111590.1	5.5e-45	156.7	Os05t0415400-01	2.2e-38	133
TraesCS7B02G196900.1	4.1e-45	156.3	AT2G27300.1	2.8e-41	141.7	HORVU2Hr1G017400.5	5.6e-45	156.6	Os08t0433500-01	2.2e-37	129.7
TraesCS2D02G568000.1	2e-35	125	AT3G61910.1	2.9e-41	141.6	HORVU2Hr1G017400.6	5.6e-45	156.6	Os12t0477400-01	5.1e-37	128.5
TraesCS5B02G356000.1	1.7e-44	154.2	AT3G12977.1	5e-41	140.9	HORVU7Hr1G000140.12	5.8e-45	156.6	Os09t0493700-01	6.2e-37	128.2
TraesCS1B02G277300.1	5.1e-41	143.1	AT5G22290.1	2.1e-40	138.9	HORVU5Hr1G111590.7	6e-45	156.5	Os05t0442700-01	4.7e-33	115.7
TraesCS3A02G176500.1	9.1e-41	142.2	AT1G34180.2	2.4e-40	138.6	HORVU7Hr1G000140.9	6.2e-45	156.5	Os11t0154500-01	5.1e-33	115.6
TraesCS6B02G033000.1	8.4e-41	142.3	AT4G28530.1	2.6e-40	138.5	HORVU7Hr1G000140.8	6.3e-45	156.5	Os11t0154500-02	5.1e-33	115.6
TraesCS6A02G406700.1	7.1e-41	142.6	AT5G09330.1	1.1e-39	136.5	HORVU7Hr1G060310.2	6.3e-45	156.4	Os12t0156100-01	1.2e-32	114.4
TraesCS5D02G279100.2	3e-36	127.6	AT3G49530.1	1.2e-39	136.4	HORVU7Hr1G060310.1	6.8e-45	156.3	Os02t0214500-01	4e-32	112.7
TraesCS5A02G353500.1	9.2e-46	158.3	AT3G44290.1	1.5e-39	136.1	HORVU5Hr1G111590.6	7.9e-45	156.1	Os01t0862800-01	4.5e-32	112.6
TraesCS1B02G192200.1	3.7e-43	150	AT5G64060.1	7.6e-38	130.6	HORVU6Hr1G060800.6	7.9e-45	156.1	Os09t0509100-01	2.5e-31	110.2
TraesCS3B02G208300.2	7.8e-41	142.4	AT5G04400.1	1.4e-37	129.7	HORVU4Hr1G083050.9	8e-45	156.1	Os11t0512000-01	9.3e-30	105.1
TraesCS1A02G190100.1	3.1e-43	150.2	AT1G02230.1	2.4e-37	129	HORVU2Hr1G017370.7	8e-45	156.1	Os02t0555300-01	1.9e-29	104.1
TraesCS4B02G350600.1	1.1e-46	161.3	AT1G02250.1	8.9e-36	123.9	HORVU6Hr1G075830.2	8.5e-45	156	Os01t0925400-01	4e-29	103
TraesCS7B02G187600.1	8.4e-44	152	AT4G01550.1	1.3e-35	123.4	HORVU2Hr1G017400.1	8.5e-45	156	Os04t0437000-01	2.2e-28	100.7
TraesCS2A02G561800.1	9.5e-35	122.8	AT3G04420.1	2.5e-35	122.5	HORVU2Hr1G017400.2	8.5e-45	156	Os01t0191300-01	1.7e-27	97.8
TraesCS6D02G390200.1	7.1e-41	142.6	AT5G22380.1	3.8e-33	115.4	HORVU4Hr1G051290.1	8.6e-45	156	Os05t0194500-01	2.2e-26	94.2
TraesCS2B02G616900.1	2.1e-41	144.3	AT5G64530.1	1e-32	114.1	HORVU2Hr1G017370.4	9e-45	156	Os08t0535800-01	1.5e-25	91.6
TraesCS6A02G003800.1	6.2e-41	142.8	AT4G01520.1	3e-32	112.5	HORVU4Hr1G083050.14	9.1e-45	155.9	Os08t0535800-02	1.5e-25	91.6
TraesCS5D02G360800.1	8.3e-46	158.5	AT1G01010.1	1.7e-31	110.1	HORVU4Hr1G083050.13	9.2e-45	155.9	Os06t0560300-00	2.8e-25	90.6
TraesCS7D02G283800.1	4.1e-45	156.3	AT4G01540.1	2e-31	109.8	HORVU6Hr1G075830.3	9.7e-45	155.8	Os05t0563000-01	5.5e-25	89.7
TraesCSU02G168500.1	3.9e-33	117.6	AT1G02220.1	2.2e-31	109.7	HORVU3Hr1G032680.1	9.8e-45	155.8	Os11t0512100-01	1e-24	88.9
TraesCSU02G135000.1	4.6e-45	156.1	AT3G44350.2	2e-30	106.6	HORVU4Hr1G083050.10	1e-44	155.8	Os11t0512200-00	8.8e-24	85.8
TraesCSU02G215800.1	3.9e-33	117.6	AT1G60350.1	7.4e-29	101.6	HORVU5Hr1G111590.5	1.1e-44	155.7	Os11t0184900-01	6.4e-23	83
TraesCS4A02G419900.1	2.1e-39	137.8	AT1G60280.1	9.2e-28	98.1	HORVU4Hr1G083050.8	1.1e-44	155.6	Os02t0594800-01	1.5e-22	81.8
TraesCS7D02G062600.1	1.5e-40	141.5	AT4G29230.1	2.8e-27	96.5	HORVU5Hr1G111590.4	1.1e-44	155.6	Os01t0675800-01	1.1e-21	79.1
TraesCS2D02G382800.1	2.1e-43	150.7	AT3G56530.1	6.7e-27	95.3	HORVU5Hr1G045650.8	1.2e-44	155.6	Os10t0414000-01	1.2e-20	75.7
TraesCS4B02G320300.1	3e-44	153.4	AT3G04430.1	9e-27	94.9	HORVU5Hr1G111590.3	1.2e-44	155.6	Os07t0456900-01	1.7e-20	75.2
TraesCS7D02G314000.2	2.9e-42	147.1	AT1G60300.1	1e-26	94.7	HORVU2Hr1G017470.15	1.2e-44	155.5	Os07t0272700-00	5e-20	73.7
TraesCS2B02G328300.1	4.1e-42	146.6	AT5G14000.1	2.5e-26	93.4	HORVU6Hr1G019380.2	1.3e-44	155.5	Os11t0127000-01	1.9e-19	71.9
TraesCS2B02G627100.1	1.2e-41	145.1	AT1G28470.1	2.8e-26	93.3	HORVU4Hr1G083050.15	1.3e-44	155.4	Os10t0571600-01	2.3e-19	71.6
TraesCS4A02G421300.1	2.9e-40	140.6	AT4G28500.1	4.1e-26	92.7	HORVU5Hr1G111590.2	1.3e-44	155.4	Os12t0630800-00	8.8e-19	69.7
TraesCS4A02G420000.1	2.6e-40	140.8	AT5G56620.1	6.6e-26	92.1	HORVU6Hr1G060800.3	1.4e-44	155.4	Os12t0135850-00	1.4e-18	69
TraesCS4A02G421100.1	2.5e-39	137.6	AT1G60380.1	1.6e-25	90.8	HORVU6Hr1G060800.4	1.4e-44	155.4	Os10t0413700-01	2.5e-18	68.2
TraesCS7D02G063300.1	1.2e-39	138.6	AT5G50820.1	4.8e-25	89.3	HORVU6Hr1G060800.7	1.4e-44	155.4	Os09t0295000-01	4.7e-18	67.4
TraesCS5A02G491700.1	3.1e-44	153.4	AT3G55210.1	6.1e-24	85.7	HORVU2Hr1G017370.1	1.4e-44	155.3	Os09t0552900-00	1.8e-17	65.4
TraesCS4D02G316800.1	3.3e-44	153.4	AT1G60340.1	3.7e-23	83.2	HORVU3Hr1G014100.2	1.5e-44	155.2	Os07t0683200-01	5.2e-16	60.7
TraesCS7A02G349500.1	2.9e-42	147	AT5G14490.1	1.3e-22	81.4	HORVU2Hr1G017470.3	1.6e-44	155.1	Os01t0946200-01	1.7e-15	59.1
TraesCS2A02G386300.1	6.4e-44	152.4	AT3G01600.1	3.7e-22	80	HORVU2Hr1G017370.6	1.6e-44	155.1	Os12t0137000-00	7e-15	57.1
TraesCS7B02G226600.1	2.3e-40	140.9	AT1G25580.1	1.5e-20	74.8	HORVU7Hr1G000140.4	1.6e-44	155.1	Os09t0411900-01	2.6e-14	55.3
TraesCS2B02G627000.1	4.6e-42	146.4	AT5G18300.1	3.6e-20	73.6	HORVU7Hr1G000140.5	1.7e-44	155.1	Os02t0285900-00	6.7e-14	53.9
TraesCS4A02G420100.1	4.8e-40	139.9	AT1G19040.1	5.9e-19	69.6	HORVU3Hr1G014100.1	1.7e-44	155.1	Os04t0619000-01	2.3e-13	52.2
TraesCS7A02G068200.1	6.9e-39	136.2	AT5G41090.1	8.7e-17	62.6	HORVU2Hr1G017470.14	1.7e-44	155	Os10t0413900-01	2.9e-13	51.9
TraesCS2A02G566000.1	7.3e-42	145.8	AT3G56520.1	2.5e-16	61.2	HORVU7Hr1G000140.6	1.8e-44	155	Os11t0512600-00	5.7e-12	47.7
TraesCS2D02G576200.1	5.4e-42	146.2	AT1G64105.1	2.3e-15	58	HORVU1Hr1G063740.8	2.2e-44	154.7	Os01t0667000-00	1.3e-11	46.6
TraesCS7B02G233300.1	3e-42	147	AT1G03490.1	7e-15	56.5	HORVU5Hr1G045650.3	2.2e-44	154.7	Os10t0359500-01	7.1e-11	44.2
TraesCS7D02G008500.1	9.3e-45	155.1	AT3G56560.1	6.1e-14	53.5	HORVU1Hr1G063740.5	2.3e-44	154.6	Os04t0475400-00	3.7e-10	41.9
TraesCS2B02G627200.1	3.6e-42	146.8	AT1G60240.1	7.7e-13	49.9	HORVU6Hr1G075830.1	2.3e-44	154.6	Os04t0508400-00	1.6e-08	36.5
TraesCS4A02G421200.1	6.3e-40	139.5	AT5G39690.1	5.3e-12	47.2	HORVU7Hr1G122680.1	2.3e-44	154.6	Os01t0191300-03	2e-06	29.8
TraesCS6D02G220600.1	9.8e-45	155	AT1G02210.1	3.7e-11	44.5	HORVU2Hr1G017470.10	2.4e-44	154.6	Os01t0191300-02	2.3e-06	29.6
TraesCS7A02G326000.1	2.3e-40	140.9	AT5G18037.1	1.8e-08	35.8	HORVU7Hr1G122680.2	2.6e-44	154.5	Os01t0672100-02	2.4e-05	26.3
TraesCS2A02G566400.1	1.3e-41	145	AT3G04410.1	1.4e-06	29.7	HORVU2Hr1G092030.19	2.6e-44	154.5	Os04t0477300-01	0.0002	23.4
TraesCS6A02G237900.1	5.8e-45	155.8	AT1G35890.1	0.0092	17.4	HORVU1Hr1G063740.7	2.9e-44	154.3
TraesCS7A02G068000.1	2.7e-40	140.7				HORVU5Hr1G087840.9	2.9e-44	154.3
TraesCS7A02G008800.1	8.4e-45	155.3				HORVU5Hr1G087840.10	3.2e-44	154.2
TraesCS6B02G286200.1	5.1e-45	155.9				HORVU5Hr1G087840.8	3.2e-44	154.2
TraesCS2A02G566100.1	3.8e-42	146.7				HORVU2Hr1G017470.7	3.2e-44	154.2
TraesCS7D02G062400.1	1.8e-40	141.3				HORVU1Hr1G063740.9	3.4e-44	154.1
TraesCS4A02G420900.1	3e-40	140.6				HORVU1Hr1G063740.2	3.6e-44	154
TraesCS2D02G576300.1	3.6e-42	146.8				HORVU1Hr1G063740.6	3.8e-44	153.9
TraesCS7D02G329200.1	2.6e-42	147.2				HORVU7Hr1G070780.10	3.9e-44	153.9
TraesCS2D02G576400.1	3.5e-42	146.8				HORVU5Hr1G087840.4	4e-44	153.9
TraesCS7A02G317100.1	2.9e-42	147.1				HORVU2Hr1G017380.1	4.1e-44	153.8
TraesCS7D02G062100.1	3e-40	140.5				HORVU2Hr1G017470.13	4.4e-44	153.7
TraesCS2A02G566200.1	7.7e-42	145.7				HORVU5Hr1G087840.3	4.6e-44	153.7
TraesCS2A02G311500.1	4.1e-42	146.6				HORVU5Hr1G087840.5	5.6e-44	153.4
TraesCS2A02G565900.1	3.7e-33	117.7				HORVU4Hr1G083050.6	5.8e-44	153.3
TraesCS7D02G062300.1	2.4e-40	140.9				HORVU2Hr1G092030.18	6.8e-44	153.1
TraesCS7A02G068300.1	3e-40	140.6				HORVU7Hr1G070780.2	6.9e-44	153.1
TraesCS4A02G420200.1	8e-40	139.2				HORVU7Hr1G070780.1	6.9e-44	153.1
TraesCS2B02G403300.1	7.6e-44	152.2				HORVU7Hr1G070780.8	6.9e-44	153.1
TraesCS2A02G566300.1	6.7e-42	145.9				HORVU2Hr1G092030.17	7e-44	153.1
TraesCS4A02G486200.1	8.9e-45	155.2				HORVU4Hr1G083050.5	7e-44	153.1
TraesCS2D02G576500.2	4.9e-42	146.3				HORVU2Hr1G017470.12	7e-44	153.1
TraesCS4A02G421000.1	1.8e-40	141.3				HORVU2Hr1G017470.8	7e-44	153.1
TraesCS2D02G309800.1	4.1e-42	146.6				HORVU4Hr1G083050.4	7.1e-44	153.1
TraesCS7D02G322700.1	2.3e-40	140.9				HORVU4Hr1G083050.3	7.1e-44	153.1
TraesCS7B02G143900.1	9.4e-45	155.1				HORVU5Hr1G045650.1	7.5e-44	153
TraesCS2A02G101000.1	4.4e-43	149.7				HORVU5Hr1G045650.4	7.5e-44	153
TraesCS7B02G056300.1	1.7e-48	167.1				HORVU5Hr1G045650.7	7.6e-44	153
TraesCS7A02G464100.1	5.8e-39	136.4				HORVU5Hr1G074810.2	8.3e-44	152.8
TraesCS7B02G246300.1	1.8e-44	154.2				HORVU2Hr1G017470.1	9.2e-44	152.7
TraesCS7D02G451700.1	3.8e-38	133.8				HORVU2Hr1G017350.6	9.3e-44	152.7
TraesCS5B02G275200.1	1e-47	164.7				HORVU1Hr1G063740.1	9.5e-44	152.6
TraesCS4B02G174000.1	7.7e-47	161.8				HORVU2Hr1G092030.12	1.3e-43	152.3
TraesCS3B02G092800.1	1.2e-46	161.2				HORVU7Hr1G039700.1	1.3e-43	152.2
TraesCS5D02G283200.1	2.3e-47	163.5				HORVU7Hr1G072670.6	1.3e-43	152.2
TraesCS7A02G305200.1	1.6e-43	151.1				HORVU2Hr1G092030.1	1.3e-43	152.2
TraesCS7A02G569300.1	4e-45	156.3				HORVU2Hr1G092030.11	1.3e-43	152.2
TraesCS6A02G378500.1	3.4e-40	140.4				HORVU2Hr1G092030.14	1.3e-43	152.2
TraesCS5A02G049100.2	2.9e-40	140.6				HORVU2Hr1G092030.2	1.3e-43	152.2
TraesCS5A02G143100.1	3.9e-42	146.6				HORVU2Hr1G092030.3	1.3e-43	152.2
TraesCS2D02G378800.1	1.1e-42	148.5				HORVU2Hr1G092030.4	1.3e-43	152.2
TraesCS7B02G094000.1	3.8e-42	146.7				HORVU2Hr1G092030.5	1.3e-43	152.2
TraesCS5B02G054200.2	2.9e-40	140.6				HORVU2Hr1G092030.6	1.3e-43	152.2
TraesCS4D02G071200.1	4.6e-47	162.5				HORVU2Hr1G092030.9	1.3e-43	152.2
TraesCS2A02G338300.1	2.4e-45	157				HORVU7Hr1G072670.7	1.3e-43	152.2
TraesCS7B02G364600.1	2.5e-39	137.6				HORVU2Hr1G017350.2	1.3e-43	152.2
TraesCS7D02G543500.2	2.3e-45	157.1				HORVU2Hr1G017350.4	1.3e-43	152.2
TraesCS2A02G101400.1	2.8e-45	156.8				HORVU7Hr1G070780.4	1.4e-43	152.1
TraesCS5A02G275900.1	2.3e-47	163.5				HORVU2Hr1G017350.3	1.4e-43	152.1
TraesCS2B02G118200.1	4.8e-46	159.3				HORVU7Hr1G070780.3	1.4e-43	152.1
TraesCS7D02G154200.1	1.2e-47	164.5				HORVU7Hr1G082420.4	1.5e-43	152
TraesCS2B02G484100.1	3.9e-40	140.2				HORVU7Hr1G082420.3	1.5e-43	152
TraesCS2D02G100800.1	1.4e-42	148.1				HORVU7Hr1G070780.9	1.6e-43	151.9
TraesCS2D02G462900.1	1.4e-38	135.1				HORVU7Hr1G070780.7	1.6e-43	151.9
TraesCS7A02G152500.1	7.1e-48	165.2				HORVU7Hr1G070780.5	1.6e-43	151.9
TraesCS7D02G543400.1	1.2e-42	148.3				HORVU7Hr1G070780.6	1.6e-43	151.9
TraesCS7A02G152400.1	9.5e-15	58.3				HORVU7Hr1G082420.2	1.7e-43	151.8
TraesCS5B02G243300.1	4.9e-32	114.1				HORVU1Hr1G049840.10	1.7e-43	151.8
TraesCS2B02G118400.1	4.8e-46	159.3				HORVU3Hr1G014140.4	3.2e-43	151
TraesCS7A02G464800.1	7.3e-39	136.1				HORVU2Hr1G126080.9	4.2e-43	150.6
TraesCS7D02G189900.1	5.3e-41	143				HORVU7Hr1G072670.9	4.2e-43	150.6
TraesCS6B02G416300.1	5.6e-41	142.9				HORVU7Hr1G072670.10	4.3e-43	150.5
TraesCS4A02G242700.1	1.3e-46	161.1				HORVU7Hr1G072670.8	4.4e-43	150.5
TraesCS7A02G194700.1	1.3e-43	151.4				HORVU3Hr1G014140.1	4.6e-43	150.4
TraesCS2B02G118500.1	3.8e-45	156.4				HORVU1Hr1G049840.6	4.7e-43	150.4
TraesCS7A02G189200.1	8.3e-42	145.6				HORVU1Hr1G049840.4	5.1e-43	150.3
TraesCS2A02G382400.1	7.2e-43	149				HORVU1Hr1G049840.7	5.1e-43	150.3
TraesCS7A02G247600.1	1e-44	155				HORVU1Hr1G049840.1	5.1e-43	150.3
TraesCS5D02G059700.2	2.8e-40	140.7				HORVU5Hr1G085220.19	5.4e-43	150.2
TraesCS7D02G342300.1	1.8e-44	154.2				HORVU1Hr1G049840.3	5.7e-43	150.1
TraesCS6B02G416400.1	2.7e-40	140.7				HORVU2Hr1G089210.3	5.7e-43	150.1
TraesCS2D02G324700.1	1.4e-45	157.8				HORVU5Hr1G099470.4	5.8e-43	150.1
TraesCS6A02G378600.1	4.5e-41	143.2				HORVU7Hr1G072670.3	6.2e-43	150
TraesCS5D02G148900.1	3e-42	147				HORVU1Hr1G049840.9	7.4e-43	149.8
TraesCS7D02G246100.1	1e-44	155				HORVU2Hr1G126080.7	7.6e-43	149.7
TraesCS6D02G362900.1	5e-41	143.1				HORVU5Hr1G085220.20	9e-43	149.5
TraesCS7B02G205600.1	1.7e-43	151.1				HORVU3Hr1G014140.3	9.9e-43	149.4
TraesCS7B02G100300.1	8.5e-43	148.8				HORVU3Hr1G014140.2	1.1e-42	149.3
TraesCS7D02G302000.1	2.7e-43	150.4				HORVU2Hr1G089210.2	1.1e-42	149.2
TraesCS4D02G176000.1	6.9e-47	162				HORVU7Hr1G075550.7	1.1e-42	149.2
TraesCS7A02G334800.1	1.4e-44	154.5				HORVU2Hr1G089210.1	1.2e-42	149.1
TraesCS7A02G569100.1	1.6e-45	157.6				HORVU2Hr1G126040.15	1.3e-42	149
TraesCS2B02G118300.1	7.9e-38	132.8				HORVU5Hr1G099390.3	1.3e-42	149
TraesCS2A02G462500.1	2.2e-39	137.8				HORVU4Hr1G089660.1	1.3e-42	149
TraesCS2D02G100900.1	1.1e-44	154.9				HORVU5Hr1G099460.5	1.4e-42	148.9
TraesCS7D02G196300.1	3.6e-44	153.2				HORVU5Hr1G099470.2	1.4e-42	148.9
TraesCS2A02G101100.1	2.3e-46	160.3				HORVU2Hr1G126080.6	1.4e-42	148.9
TraesCS2D02G100700.1	2.4e-46	160.2				HORVU4Hr1G017430.10	1.6e-42	148.7
TraesCS6D02G362800.1	2.2e-39	137.8				HORVU2Hr1G089210.5	1.6e-42	148.7
TraesCS4B02G072400.1	8.5e-47	161.7				HORVU2Hr1G089210.4	1.6e-42	148.7
TraesCS5B02G141900.1	3.4e-42	146.8				HORVU4Hr1G017430.11	1.6e-42	148.7
TraesCS3D02G078500.1	6e-46	159				HORVU5Hr1G099460.3	1.7e-42	148.6
TraesCS7B02G489500.2	4.7e-45	156.1				HORVU4Hr1G017430.1	1.7e-42	148.6
TraesCS4A02G130600.1	6.7e-47	162				HORVU4Hr1G017430.2	1.7e-42	148.6
TraesCS2B02G343600.1	1.4e-45	157.8				HORVU4Hr1G017430.8	1.7e-42	148.6
TraesCS2B02G399700.1	8.6e-43	148.8				HORVU4Hr1G017430.9	1.7e-42	148.6
TraesCS7B02G365300.1	1.1e-39	138.8				HORVU5Hr1G099460.4	1.7e-42	148.6
TraesCS6B02G416500.1	3.9e-39	137				HORVU5Hr1G099460.1	1.8e-42	148.5
TraesCS3A02G077900.1	2.5e-46	160.2				HORVU2Hr1G077320.2	1.9e-42	148.5
TraesCS2A02G101200.1	3.3e-43	150.1				HORVU7Hr1G079500.3	2e-42	148.4
TraesCS5A02G245900.2	1.3e-44	154.7				HORVU5Hr1G099390.2	2.1e-42	148.3
TraesCS2D02G100600.1	2e-46	160.5				HORVU1Hr1G021800.2	2.3e-42	148.2
TraesCS7D02G452500.1	4.8e-39	136.7				HORVU2Hr1G126040.2	2.4e-42	148.1
TraesCS3B02G092900.3	2.9e-45	156.7				HORVU2Hr1G126040.4	2.4e-42	148.1
TraesCS5A02G500500.1	6.2e-42	146				HORVU2Hr1G126040.6	2.4e-42	148.1
TraesCS4B02G329100.1	1.4e-41	144.8				HORVU5Hr1G099470.3	2.4e-42	148.1
TraesCS5D02G420800.1	4.4e-40	140				HORVU7Hr1G075550.6	2.7e-42	147.9
TraesCS2A02G063200.1	3.8e-41	143.5				HORVU4Hr1G017430.5	2.8e-42	147.9
TraesCS7A02G318500.1	2.3e-40	140.9				HORVU1Hr1G021800.3	2.8e-42	147.9
TraesCS6B02G335700.1	3.1e-44	153.4				HORVU4Hr1G017430.6	3.1e-42	147.8
TraesCS5D02G134800.1	3.9e-31	111.2				HORVU4Hr1G017430.4	3.4e-42	147.6
TraesCS4D02G325700.1	2e-42	147.6				HORVU2Hr1G126080.10	3.5e-42	147.6
TraesCS5D02G421000.1	1.5e-39	138.3				HORVU2Hr1G126040.1	3.5e-42	147.6
TraesCS2B02G076000.1	2e-42	147.5				HORVU4Hr1G081450.2	3.5e-42	147.6
TraesCS6A02G307200.1	3.1e-44	153.4				HORVU7Hr1G075550.5	3.5e-42	147.6
TraesCS7B02G219400.1	2.2e-40	141				HORVU4Hr1G017430.3	3.8e-42	147.5
TraesCS5B02G226800.1	2.9e-44	153.5				HORVU2Hr1G092030.10	4.9e-42	147.1
TraesCS2A02G063300.1	1.9e-42	147.7				HORVU5Hr1G099470.5	4.9e-42	147.1
TraesCS5A02G500400.1	2e-42	147.6				HORVU5Hr1G045640.9	5.1e-42	147.1
TraesCS6D02G286300.1	3.1e-44	153.4				HORVU7Hr1G079500.1	5.1e-42	147.1
TraesCS5A02G500700.1	1.2e-41	145.1				HORVU7Hr1G079500.4	5.5e-42	147
TraesCS5A02G411700.1	3e-42	147				HORVU2Hr1G126040.11	5.5e-42	147
TraesCS5A02G500600.1	1.3e-41	145				HORVU2Hr1G011360.1	5.8e-42	146.9
TraesCS7B02G472600.1	9.2e-35	122.9				HORVU2Hr1G011390.1	5.8e-42	146.9
TraesCS1B02G285200.1	2.2e-33	118.4				HORVU7Hr1G075550.1	5.8e-42	146.9
TraesCS5D02G421100.1	2.2e-42	147.5				HORVU4Hr1G081450.3	5.9e-42	146.9
TraesCS1D02G261800.1	7.6e-41	142.5				HORVU5Hr1G045640.4	6.5e-42	146.7
TraesCS4B02G328700.1	2e-42	147.6				HORVU2Hr1G126080.3	6.9e-42	146.7
TraesCS5D02G472600.1	2.6e-41	144				HORVU2Hr1G126080.2	6.9e-42	146.6
TraesCS2D02G061600.1	3.5e-42	146.8				HORVU2Hr1G126080.4	6.9e-42	146.6
TraesCS1D02G275500.1	4.1e-31	111.1				HORVU4Hr1G081440.4	6.9e-42	146.6
TraesCS1B02G285100.1	7.3e-32	113.5				HORVU2Hr1G011370.2	7e-42	146.6
TraesCS7D02G535300.1	3.8e-36	127.3				HORVU2Hr1G011370.1	7e-42	146.6
TraesCS2B02G075900.1	3.9e-42	146.6				HORVU2Hr1G077320.1	7.2e-42	146.6
TraesCS5D02G344100.1	5.6e-43	149.4				HORVU4Hr1G081450.4	7.2e-42	146.6
TraesCS5A02G339600.1	4.9e-43	149.6				HORVU4Hr1G081450.1	7.5e-42	146.5
TraesCS5B02G126300.1	2.2e-30	108.7				HORVU2Hr1G126040.3	8.2e-42	146.4
TraesCS1A02G275900.1	2.1e-31	112				HORVU5Hr1G045640.7	8.2e-42	146.4
TraesCS5A02G411800.1	2.7e-42	147.2				HORVU2Hr1G017400.4	8.2e-42	146.4
TraesCS3B02G436900.1	8.6e-41	142.3				HORVU2Hr1G004130.1	8.8e-42	146.3
TraesCS4D02G325800.1	1.9e-42	147.6				HORVU4Hr1G089450.1	9e-42	146.3
TraesCS3B02G407600.1	2.1e-31	112				HORVU4Hr1G017430.7	9.2e-42	146.2
TraesCS3D02G398200.1	7.1e-41	142.6				HORVU2Hr1G126040.12	1e-41	146.1
TraesCS3A02G375400.1	3.1e-31	111.5				HORVU2Hr1G126040.7	1e-41	146.1
TraesCS5A02G228000.1	2.9e-44	153.5				HORVU2Hr1G126040.8	1e-41	146.1
TraesCS5A02G411900.1	1.5e-42	148				HORVU2Hr1G126040.14	1.1e-41	146.1
TraesCS4B02G328600.1	6.6e-42	145.9				HORVU4Hr1G081440.1	1.1e-41	146
TraesCS7A02G549000.1	3.8e-36	127.3				HORVU4Hr1G081440.3	1.1e-41	146
TraesCS2B02G076100.1	2e-42	147.6				HORVU0Hr1G017490.8	1.1e-41	146
TraesCS7D02G315100.1	2.4e-40	140.9				HORVU2Hr1G017470.11	1.2e-41	145.9
TraesCS2A02G063400.1	2.4e-30	108.6				HORVU2Hr1G017400.3	1.2e-41	145.9
TraesCS4B02G328900.1	1.8e-42	147.7				HORVU3Hr1G036380.6	1.6e-41	145.4
TraesCS1B02G272600.1	7.6e-41	142.5				HORVU2Hr1G126040.9	1.6e-41	145.4
TraesCS1A02G276000.1	1.4e-32	115.8				HORVU2Hr1G126040.10	1.7e-41	145.4
TraesCS5B02G415600.1	3.5e-42	146.8				HORVU2Hr1G126040.5	1.7e-41	145.4
TraesCS1A02G261800.1	7.9e-41	142.4				HORVU6Hr1G093050.6	1.9e-41	145.2
TraesCS5A02G127200.1	4.4e-31	111				HORVU0Hr1G000630.2	2.3e-41	144.9
TraesCS7B02G472200.1	5.9e-37	129.9				HORVU1Hr1G065570.5	2.3e-41	144.9
TraesCS2D02G061500.1	6.5e-41	142.7				HORVU3Hr1G090440.2	2.5e-41	144.9
TraesCS5B02G338700.1	5.5e-43	149.4				HORVU3Hr1G090440.6	2.6e-41	144.8
TraesCS5B02G415400.1	2.2e-42	147.4				HORVU3Hr1G090440.10	2.9e-41	144.6
TraesCS5B02G338400.1	5.5e-43	149.4				HORVU0Hr1G000630.1	2.9e-41	144.6
TraesCS4B02G384700.1	9.2e-41	142.2				HORVU4Hr1G081430.4	3.1e-41	144.5
TraesCS5B02G415700.1	1.3e-42	148.2				HORVU1Hr1G065570.4	3.1e-41	144.5
TraesCS3A02G403300.1	7.2e-41	142.6				HORVU3Hr1G090440.9	3.2e-41	144.5
TraesCS4B02G328800.1	1.9e-42	147.7				HORVU1Hr1G064300.5	3.5e-41	144.4
TraesCS3D02G367900.1	3.1e-31	111.5				HORVU4Hr1G081430.3	4.1e-41	144.1
TraesCS5D02G239600.1	2.9e-44	153.5				HORVU2Hr1G103930.8	4.3e-41	144.1
TraesCS2D02G305300.1	6.5e-30	107.2				HORVU2Hr1G103930.6	4.3e-41	144.1
TraesCS7D02G263800.1	1.9e-27	99.3				HORVU6Hr1G093050.7	4.7e-41	144
TraesCS5D02G298600.1	5.4e-33	117.2				HORVU7Hr1G106660.2	4.8e-41	143.9
TraesCS2B02G323500.1	6.7e-28	100.7				HORVU6Hr1G093050.5	4.9e-41	143.9
TraesCS7B02G160900.1	3.3e-26	95.3				HORVU2Hr1G017470.4	5.3e-41	143.8
TraesCS7A02G263100.1	5e-28	101.1				HORVU4Hr1G081430.1	5.4e-41	143.8
TraesCS2A02G306800.1	5e-28	101.1				HORVU3Hr1G036380.4	5.4e-41	143.8
TraesCS5B02G290200.1	1.6e-31	112.4				HORVU0Hr1G017490.2	5.5e-41	143.7
TraesCS3B02G472800.1	1e-27	100.1				HORVU0Hr1G017490.4	5.5e-41	143.7
TraesCS5A02G291200.1	3.3e-31	111.4				HORVU0Hr1G017490.5	5.5e-41	143.7
TraesCS3A02G438900.1	1.4e-26	96.5				HORVU0Hr1G017490.6	5.5e-41	143.7
TraesCS3D02G431700.1	1.3e-27	99.8				HORVU3Hr1G036380.2	5.6e-41	143.7
TraesCS6D02G192400.1	5.9e-23	84.8				HORVU2Hr1G103930.7	6.5e-41	143.5
TraesCS2D02G336300.1	1.1e-18	71				HORVU2Hr1G103930.3	6.7e-41	143.5
TraesCS4A02G065000.5	4.9e-12	49.5				HORVU2Hr1G127510.1	6.8e-41	143.4
TraesCS3B02G410500.1	1.5e-26	96.3				HORVU2Hr1G127550.1	6.8e-41	143.4
TraesCS6D02G279500.1	4.4e-19	72.3				HORVU7Hr1G012780.6	7.5e-41	143.3
TraesCS6A02G208900.3	1.4e-23	86.8				HORVU7Hr1G076250.6	7.7e-41	143.3
TraesCS7D02G348100.1	1e-18	71.1				HORVU7Hr1G033990.6	8.1e-41	143.2
TraesCS7A02G357500.1	1.7e-24	89.8				HORVU7Hr1G106660.15	8.3e-41	143.2
TraesCS3D02G245500.1	5.3e-24	88.1				HORVU7Hr1G012780.7	8.4e-41	143.1
TraesCS3B02G367100.1	4.6e-23	85.1				HORVU7Hr1G033990.5	8.5e-41	143.1
TraesCS7D02G210600.1	4.8e-23	85.1				HORVU1Hr1G065570.2	9.1e-41	143
TraesCS6A02G299600.1	1.8e-19	73.5				HORVU1Hr1G065570.3	9.1e-41	143
TraesCS2B02G355700.1	1.2e-16	64.5				HORVU2Hr1G045580.9	1e-40	142.9
TraesCS6A02G299500.1	7.1e-24	87.7				HORVU3Hr1G036380.3	1e-40	142.9
TraesCS2B02G355500.1	5.9e-20	75.1				HORVU2Hr1G045580.10	1e-40	142.8
TraesCS2A02G326600.1	6.4e-19	71.8				HORVU7Hr1G012780.8	1e-40	142.8
TraesCS2B02G376900.1	8e-20	74.7				HORVU2Hr1G103930.4	1.1e-40	142.8
TraesCS2D02G460000.1	7.7e-24	87.6				HORVU6Hr1G093050.4	1.2e-40	142.7
TraesCS7A02G208200.1	4.9e-23	85				HORVU3Hr1G090440.7	1.2e-40	142.7
TraesCS7B02G252100.1	1.6e-18	70.4				HORVU2Hr1G017350.5	1.2e-40	142.6
TraesCS3A02G107400.1	1e-26	96.9				HORVU1Hr1G064300.2	1.4e-40	142.4
TraesCS2B02G355400.1	1.9e-19	73.5				HORVU3Hr1G036380.1	1.4e-40	142.4
TraesCS3D02G370800.1	8.5e-26	93.9				HORVU3Hr1G036380.5	1.4e-40	142.4
TraesCS3A02G245900.2	5.2e-24	88.2				HORVU3Hr1G090440.4	1.5e-40	142.3
TraesCS2A02G325900.2	3.4e-18	69.4				HORVU3Hr1G090440.8	1.5e-40	142.3
TraesCS7B02G270300.1	2.3e-24	89.3				HORVU3Hr1G090440.5	1.5e-40	142.3
TraesCS2A02G409900.1	1.3e-25	93.4				HORVU7Hr1G106660.14	1.6e-40	142.3
TraesCS2A02G326400.2	2.4e-17	66.7				HORVU7Hr1G033990.1	1.8e-40	142.1
TraesCS2B02G355300.2	7.9e-18	68.2				HORVU7Hr1G033990.2	1.8e-40	142.1
TraesCS6B02G237900.3	6.2e-23	84.7				HORVU7Hr1G033990.3	1.8e-40	142.1
TraesCS2B02G355600.1	1.1e-17	67.7				HORVU7Hr1G033990.4	1.8e-40	142.1
TraesCS2A02G326500.1	1.8e-19	73.5				HORVU2Hr1G017350.1	1.9e-40	142
TraesCS3D02G329300.1	1.7e-22	83.2				HORVU2Hr1G103930.1	2e-40	141.9
TraesCS2A02G326300.2	1.1e-17	67.8				HORVU2Hr1G045580.1	2.1e-40	141.8
TraesCS7D02G365200.1	2.9e-24	89				HORVU2Hr1G045580.2	2.1e-40	141.8
TraesCS7B02G004900.1	4e-29	104.7				HORVU2Hr1G045580.3	2.1e-40	141.8
TraesCS7B02G499400.1	3.7e-22	82.2				HORVU2Hr1G045580.4	2.1e-40	141.8
TraesCS2D02G336400.1	1.5e-20	77				HORVU2Hr1G045580.5	2.1e-40	141.8
TraesCS4D02G242000.3	2e-10	44.4				HORVU2Hr1G045580.6	2.1e-40	141.8
TraesCS3A02G377700.2	1.1e-25	93.6				HORVU2Hr1G045580.7	2.1e-40	141.8
TraesCS6B02G329200.1	1e-23	87.2				HORVU2Hr1G045580.8	2.1e-40	141.8
TraesCS2A02G459700.1	1.6e-23	86.6				HORVU7Hr1G012780.5	2.8e-40	141.5
TraesCS3B02G126200.3	1.2e-26	96.6				HORVU7Hr1G012780.3	2.9e-40	141.4
TraesCS7A02G106300.1	9e-28	100.3				HORVU2Hr1G017470.9	3e-40	141.3
TraesCS2B02G481400.1	7.5e-25	90.9				HORVU0Hr1G017490.7	3.5e-40	141.1
TraesCS6D02G279400.1	4e-23	85.3				HORVU2Hr1G103930.2	3.8e-40	141
TraesCS3A02G336300.1	1.7e-22	83.3				HORVU7Hr1G076250.1	3.8e-40	141
TraesCS7A02G375300.1	2.3e-18	70				HORVU7Hr1G106660.1	4.1e-40	140.9
TraesCS7D02G100400.1	8.7e-29	103.6				HORVU2Hr1G103930.5	5.9e-40	140.4
TraesCS4B02G242600.3	8.6e-12	48.8				HORVU7Hr1G012780.2	6.5e-40	140.3
TraesCS3B02G273600.1	7.3e-24	87.7				HORVU7Hr1G012780.1	6.6e-40	140.3
TraesCS7D02G371800.1	6.9e-18	68.4				HORVU7Hr1G106480.3	8.7e-40	139.9
TraesCS3D02G109400.2	1e-26	96.9				HORVU7Hr1G012760.10	9.2e-40	139.8
TraesCS6D02G266000.1	2.1e-08	37.8				HORVU7Hr1G106660.9	1.1e-39	139.6
TraesCS7B02G115400.1	5.3e-22	81.7				HORVU7Hr1G012760.8	1.2e-39	139.4
TraesCS2D02G336500.1	3.9e-17	66				HORVU7Hr1G106480.1	1.9e-39	138.8
TraesCS3B02G367400.1	4.6e-23	85.1				HORVU7Hr1G106480.4	1.9e-39	138.8
TraesCS3D02G467000.1	4.9e-15	59.2				HORVU3Hr1G088800.1	2.4e-39	138.4
TraesCS3A02G113300.1	1.7e-14	57.5				HORVU1Hr1G064300.1	2.6e-39	138.4
TraesCS3D02G406800.1	1.8e-19	73.6				HORVU7Hr1G012760.3	4.4e-39	137.6
TraesCS3A02G486500.1	1.3e-15	61.1				HORVU7Hr1G012760.2	4.4e-39	137.6
TraesCS7D02G205200.1	4.2e-19	72.3				HORVU3Hr1G047900.1	4.6e-39	137.5
TraesCS2B02G353800.1	4.6e-13	52.9				HORVU3Hr1G088800.2	4.6e-39	137.5
TraesCS3A02G387500.1	6.5e-19	71.7				HORVU7Hr1G012760.7	4.8e-39	137.5
TraesCS4B02G102700.1	5.9e-08	36.4				HORVU7Hr1G012760.4	4.9e-39	137.4
TraesCSU02G230600.1	5.9e-16	62.2				HORVU7Hr1G012760.5	5.6e-39	137.2
TraesCS7B02G481400.1	1.2e-06	32.2				HORVU7Hr1G012760.6	6.3e-39	137.1
TraesCS7D02G210900.1	4.6e-16	62.5				HORVU7Hr1G106660.10	1.3e-38	136.1
TraesCS6A02G065700.1	7.9e-16	61.8				HORVU7Hr1G106660.12	1.7e-38	135.7
TraesCS3B02G184300.1	3.8e-14	56.4				HORVU7Hr1G000910.4	2.8e-38	135
TraesCS7D02G034000.1	4.4e-13	52.9				HORVU7Hr1G000910.3	3.6e-38	134.6
TraesCS3B02G600000.1	3.9e-17	66				HORVU7Hr1G000910.2	7.7e-38	133.6
TraesCS2A02G328500.1	2.9e-12	50.3				HORVU7Hr1G000910.1	2.5e-37	131.9
TraesCS4D02G127300.1	5e-16	62.4				HORVU2Hr1G126080.1	4.6e-37	131.1
TraesCS3B02G599700.1	5.6e-18	68.7				HORVU4Hr1G051290.8	7.2e-37	130.5
TraesCS7A02G204300.1	3.4e-21	79.1				HORVU5Hr1G074230.33	2.5e-35	125.5
TraesCS6B02G433100.1	5.1e-13	52.7				HORVU5Hr1G074230.34	2.5e-35	125.5
TraesCS7A02G209500.1	7.5e-16	61.9				HORVU5Hr1G074230.30	2.9e-35	125.3
TraesCS7B02G111500.1	2.7e-19	72.9				HORVU2Hr1G039640.4	2.1e-32	116
TraesCS2D02G334800.1	3.1e-20	76				HORVU1Hr1G073900.4	2.8e-32	115.6
TraesCS2D02G083700.1	9.6e-18	68				HORVU1Hr1G073900.2	9.1e-32	114
TraesCS3D02G480900.1	3.2e-15	59.8				HORVU3Hr1G083820.7	1.4e-31	113.4
TraesCS5D02G111300.1	5.2e-11	46.2				HORVU1Hr1G073900.1	1.5e-31	113.3
TraesCS6B02G088700.1	1.5e-17	67.3				HORVU3Hr1G083820.6	2e-31	112.9
TraesCS3A02G485400.1	1.5e-15	60.9				HORVU3Hr1G083820.10	2.4e-31	112.6
TraesCS3B02G421300.1	3.1e-20	76				HORVU5Hr1G040700.7	2.8e-31	112.4
TraesCS7D02G174400.1	4.2e-19	72.3				HORVU3Hr1G083820.3	3.5e-31	112.1
TraesCS3B02G446100.1	5.8e-19	71.9				HORVU5Hr1G040700.4	3.7e-31	112
TraesCS3B02G599900.1	9.4e-13	51.9				HORVU3Hr1G083820.2	6.8e-31	111.2
TraesCS7A02G209100.1	1.2e-16	64.4				HORVU3Hr1G083820.4	6.8e-31	111.2
TraesCS6A02G065600.1	7.5e-17	65.1				HORVU3Hr1G083820.5	6.8e-31	111.2
TraesCS3D02G480700.1	3e-14	56.7				HORVU5Hr1G040700.2	7.4e-31	111.1
TraesCS2B02G100600.1	1.1e-17	67.7				HORVU5Hr1G040700.5	7.8e-31	111
TraesCS4A02G213100.1	0.0078	19.8				HORVU1Hr1G063740.3	8.5e-31	110.9
TraesCS3B02G533100.1	6.7e-15	58.8				HORVU5Hr1G040700.1	8.8e-31	110.8
TraesCS7B02G116300.1	1.3e-16	64.3				HORVU7Hr1G012730.8	1.6e-30	110
TraesCS3D02G381900.1	8e-20	74.7				HORVU7Hr1G012730.9	1.7e-30	109.9
TraesCS2A02G328200.1	1.1e-10	45.1				HORVU5Hr1G077010.5	1.8e-30	109.8
TraesCS4B02G069400.1	4e-15	59.5				HORVU5Hr1G077010.8	1.8e-30	109.8
TraesCS2D02G354700.1	2.8e-10	43.9				HORVU7Hr1G012730.7	1.9e-30	109.7
TraesCS1B02G113000.1	4e-14	56.3				HORVU7Hr1G012730.4	3.5e-30	108.9
TraesCS3D02G481900.1	3.9e-16	62.7				HORVU7Hr1G012730.2	4.4e-30	108.6
TraesCS3B02G533200.1	1.4e-15	61				HORVU2Hr1G017360.2	4.4e-30	108.6
TraesCS3B02G184500.1	5e-14	56				HORVU7Hr1G012730.3	4.5e-30	108.5
TraesCS7A02G209200.1	9.2e-16	61.6				HORVU3Hr1G083820.1	7.1e-30	107.9
TraesCS3D02G165200.1	3.4e-14	56.5				HORVU3Hr1G083820.9	7.6e-30	107.8
TraesCS2B02G375000.1	4.2e-12	49.8				HORVU7Hr1G106660.3	3.4e-29	105.7
TraesCS6B02G323600.1	4.6e-14	56.1				HORVU7Hr1G106660.5	5.2e-29	105.1
TraesCS7B02G077700.1	1.5e-19	73.8				HORVU7Hr1G106660.17	5.9e-29	104.9
TraesCS6A02G392900.1	1.1e-13	54.9				HORVU7Hr1G106660.11	1.1e-28	104.1
TraesCS5B02G104200.1	1.4e-11	48				HORVU7Hr1G022310.4	1.9e-28	103.3
TraesCS3D02G269600.1	4.8e-39	136.7				HORVU5Hr1G077010.4	2.3e-28	103
TraesCS3D02G535500.1	3.3e-12	50.1				HORVU7Hr1G106660.13	3e-28	102.7
TraesCS5A02G099000.1	4.3e-10	43.3				HORVU5Hr1G077010.7	3.1e-28	102.6
TraesCS2A02G363700.1	2.6e-16	63.3				HORVU5Hr1G077010.6	8.1e-28	101.3
TraesCS3A02G269900.1	4.9e-39	136.7				HORVU3Hr1G095880.1	1.4e-27	100.5
TraesCS3A02G485500.1	1.2e-15	61.2				HORVU7Hr1G022310.2	1.5e-27	100.4
TraesCS2A02G328300.1	6.9e-11	45.8				HORVU2Hr1G017360.1	5.2e-27	98.6
TraesCS7A02G209300.1	1.3e-16	64.3				HORVU3Hr1G019530.2	7.6e-27	98.1
TraesCS7B02G461700.1	6.6e-08	36.2				HORVU3Hr1G019530.10	1.6e-26	97
TraesCS7D02G211300.1	1.5e-16	64.1				HORVU3Hr1G019530.11	2.2e-26	96.6
TraesCSU02G174800.1	1.3e-15	61.1				HORVU3Hr1G019530.7	2.3e-26	96.6
TraesCS3A02G157600.1	1.3e-13	54.7				HORVU3Hr1G019530.6	2.3e-26	96.6
TraesCS4D02G099300.1	2.3e-09	40.9				HORVU3Hr1G019530.9	2.3e-26	96.6
TraesCS7B02G116200.1	2.3e-17	66.8				HORVU3Hr1G019530.15	2.4e-26	96.5
TraesCS7D02G211400.1	5.9e-17	65.4				HORVU3Hr1G019530.3	2.4e-26	96.5
TraesCS7D02G207400.1	6.7e-20	74.9				HORVU3Hr1G019530.4	2.4e-26	96.5
TraesCS2B02G381700.1	2.2e-19	73.3				HORVU3Hr1G019530.8	2.5e-26	96.4
TraesCS3D02G243900.1	3e-18	69.6				HORVU3Hr1G019530.13	2.5e-26	96.4
TraesCS2D02G334600.1	4.5e-10	43.2				HORVU3Hr1G019530.14	2.6e-26	96.4
TraesCS6B02G323700.1	2.5e-13	53.7				HORVU3Hr1G019530.1	3.1e-26	96.1
TraesCS1D02G094300.1	3.7e-15	59.6				HORVU3Hr1G094170.1	6e-26	95.2
TraesCS7B02G116400.1	1.1e-15	61.4				HORVU3Hr1G083330.3	1.6e-25	93.8
TraesCS2D02G334300.1	4.9e-11	46.3				HORVU3Hr1G083330.2	2.4e-25	93.3
TraesCS4B02G132500.1	1.8e-17	67.1				HORVU7Hr1G055080.2	3e-25	93
TraesCS2D02G361500.1	1.8e-18	70.3				HORVU3Hr1G083330.1	4.2e-25	92.5
TraesCS7B02G111400.1	5.3e-18	68.8				HORVU7Hr1G055080.1	7.6e-25	91.7
TraesCS3B02G271900.1	1.5e-17	67.3				HORVU3Hr1G061560.4	9.1e-24	88.2
TraesCS7B02G111300.1	3.3e-19	72.7				HORVU3Hr1G061560.5	9.4e-24	88.1
TraesCS3A02G471300.1	4.6e-14	56.1				HORVU3Hr1G061560.1	9.5e-24	88.1
TraesCS6A02G146100.1	1.2e-15	61.2				HORVU3Hr1G061560.2	9.5e-24	88.1
TraesCS1B02G113200.1	3.1e-13	53.4				HORVU4Hr1G012030.2	1.4e-23	87.6
TraesCS3A02G247500.1	3.6e-18	69.3				HORVU7Hr1G042420.7	2e-23	87.1
TraesCS6D02G135400.1	2e-17	66.9				HORVU3Hr1G061560.3	2e-23	87.1
TraesCS6A02G051700.1	1.2e-17	67.7				HORVU7Hr1G072670.11	3.7e-23	86.2
TraesCS2A02G328100.1	2.5e-19	73				HORVU7Hr1G042420.5	4e-23	86.1
TraesCSU02G120000.1	1.2e-17	67.6				HORVU2Hr1G017350.9	4.3e-23	86
TraesCS2A02G328400.1	4.4e-09	40				HORVU7Hr1G042420.1	4.3e-23	86
TraesCS2B02G353900.1	2.5e-11	47.2				HORVU7Hr1G000140.11	7.1e-23	85.3
TraesCSU02G119900.1	2.3e-16	63.5				HORVU2Hr1G080460.10	7.1e-23	85.3
TraesCS3B02G534500.1	3.8e-09	40.2				HORVU2Hr1G126040.17	7.4e-23	85.3
TraesCS2A02G354300.1	2.5e-11	47.3				HORVU5Hr1G111440.1	8.1e-23	85.1
TraesCS2B02G359200.1	5.5e-10	42.9				HORVU7Hr1G072670.2	1e-22	84.8
TraesCS2D02G334400.1	9.2e-10	42.2				HORVU7Hr1G072670.5	1e-22	84.8
TraesCS2D02G334500.1	2.6e-06	31.1				HORVU3Hr1G032680.2	1.4e-22	84.4
TraesCS5D02G537600.1	0.00035	24.2				HORVU7Hr1G000140.13	1.4e-22	84.4
TraesCS3D02G269200.1	2e-18	70.1				HORVU1Hr1G021800.1	1.4e-22	84.4
TraesCS4D02G099900.1	2.7e-10	43.9				HORVU4Hr1G051360.1	1.4e-22	84.3
TraesCS2D02G334200.1	4.1e-13	53				HORVU2Hr1G126040.13	1.5e-22	84.2
TraesCS3B02G303800.1	7.6e-39	136				HORVU5Hr1G111440.2	1.6e-22	84.2
TraesCS7A02G204700.1	3.4e-21	79.1				HORVU2Hr1G017470.16	1.8e-22	84
TraesCS7A02G209400.1	9.1e-16	61.6				HORVU4Hr1G083050.7	2e-22	83.8
TraesCS7B02G111900.1	3.6e-19	72.6				HORVU5Hr1G045640.5	2.2e-22	83.7
TraesCS1D02G004800.1	6.1e-10	42.8				HORVU4Hr1G081450.5	2.5e-22	83.5
TraesCS2B02G067400.1	1.8e-12	51				HORVU1Hr1G049840.12	2.8e-22	83.4
TraesCS6D02G140200.1	8.8e-13	51.9				HORVU7Hr1G106660.7	3e-22	83.3
TraesCS2A02G053500.1	6.6e-13	52.3				HORVU2Hr1G017370.2	4.2e-22	82.8
TraesCS5A02G467300.1	1e-23	87.2				HORVU2Hr1G017350.8	5.6e-22	82.4
						HORVU3Hr1G080100.6	5.6e-22	82.4
						HORVU2Hr1G017470.5	5.8e-22	82.4
						HORVU2Hr1G126080.5	6.9e-22	82.1
						HORVU2Hr1G017400.7	7e-22	82.1
						HORVU7Hr1G106660.8	7.1e-22	82.1
						HORVU2Hr1G126040.18	7.5e-22	82
						HORVU0Hr1G011330.2	7.9e-22	81.9
						HORVU5Hr1G020030.1	7.9e-22	81.9
						HORVU2Hr1G017370.3	8.2e-22	81.9
						HORVU5Hr1G087840.7	8.2e-22	81.9
						HORVU2Hr1G017350.7	1e-21	81.6
						HORVU5Hr1G087840.6	1.1e-21	81.4
						HORVU2Hr1G092030.16	1.4e-21	81.1
						HORVU5Hr1G045640.10	2.2e-21	80.5
						HORVU5Hr1G045640.2	2.2e-21	80.5
						HORVU5Hr1G045640.3	2.2e-21	80.5
						HORVU1Hr1G049840.2	2.4e-21	80.4
						HORVU1Hr1G049840.8	2.5e-21	80.3
						HORVU1Hr1G049840.13	2.6e-21	80.3
						HORVU5Hr1G020030.2	2.9e-21	80.1
						HORVU5Hr1G074230.32	4e-21	79.7
						HORVU2Hr1G080460.16	5.2e-21	79.3
						HORVU2Hr1G126080.11	6.4e-21	79
						HORVU5Hr1G022190.2	1.9e-20	77.5
						HORVU2Hr1G017460.5	2.4e-20	77.1
						HORVU2Hr1G017460.9	2.6e-20	77.1
						HORVU6Hr1G053540.9	3e-20	76.8
						HORVU6Hr1G053540.8	3e-20	76.8
						HORVU6Hr1G053540.5	4.3e-20	76.3
						HORVU6Hr1G053540.11	4.4e-20	76.3
						HORVU0Hr1G026330.2	5.4e-20	76
						HORVU2Hr1G017460.4	5.6e-20	76
						HORVU6Hr1G053540.2	5.8e-20	75.9
						HORVU6Hr1G053540.3	8e-20	75.4
						HORVU6Hr1G053540.1	8.5e-20	75.4
						HORVU3Hr1G036380.7	8.6e-20	75.4
						HORVU3Hr1G090440.11	1.4e-19	74.6
						HORVU3Hr1G083820.12	1.8e-19	74.3
						HORVU1Hr1G064300.4	2.9e-19	73.7
						HORVU4Hr1G017170.1	3.9e-19	73.3
						HORVU4Hr1G017170.2	7e-19	72.4
						HORVU3Hr1G091720.2	1e-18	71.9
						HORVU0Hr1G038150.2	1.2e-18	71.7
						HORVU2Hr1G082650.3	1.2e-18	71.7
						HORVU1Hr1G045120.1	1.2e-18	71.6
						HORVU7Hr1G041340.1	1.4e-18	71.5
						HORVU2Hr1G082650.2	1.6e-18	71.3
						HORVU2Hr1G082650.1	2e-18	71
						HORVU7Hr1G076250.3	2e-18	71
						HORVU5Hr1G077010.3	4.2e-18	69.9
						HORVU3Hr1G062150.1	8.3e-18	68.9
						HORVU3Hr1G062150.2	8.3e-18	68.9
						HORVU3Hr1G062150.3	8.3e-18	68.9
						HORVU2Hr1G082640.1	1.1e-17	68.6
						HORVU0Hr1G005130.1	2.9e-17	67.2
						HORVU2Hr1G092030.20	5.5e-17	66.3
						HORVU7Hr1G040560.1	6.9e-17	66
						HORVU3Hr1G019530.17	8.8e-17	65.6
						HORVU3Hr1G080100.4	9e-17	65.6
						HORVU7Hr1G049450.1	9.1e-17	65.6
						HORVU7Hr1G049450.2	9.1e-17	65.6
						HORVU7Hr1G049450.3	9.1e-17	65.6
						HORVU7Hr1G049450.4	9.1e-17	65.6
						HORVU5Hr1G040700.3	1.2e-16	65.3
						HORVU0Hr1G011330.1	1.3e-16	65.1
						HORVU1Hr1G049840.5	1.4e-16	65
						HORVU6Hr1G060800.9	2.5e-16	64.2
						HORVU5Hr1G074810.6	3.1e-16	63.9
						HORVU5Hr1G040700.6	3.2e-16	63.8
						HORVU3Hr1G083330.4	3.8e-16	63.6
						HORVU3Hr1G080100.3	4.8e-16	63.3
						HORVU6Hr1G038560.1	5.4e-16	63.1
						HORVU1Hr1G025010.1	6.2e-16	62.9
						HORVU0Hr1G026590.4	6.2e-16	62.9
						HORVU1Hr1G025010.2	6.4e-16	62.9
						HORVU6Hr1G015950.1	6.8e-16	62.8
						HORVU0Hr1G026590.1	8.9e-16	62.4
						HORVU7Hr1G042600.13	9.4e-16	62.3
						HORVU7Hr1G042600.12	9.6e-16	62.3
						HORVU7Hr1G076250.7	1.3e-15	61.9
						HORVU7Hr1G042600.2	1.7e-15	61.5
						HORVU3Hr1G106070.1	1.7e-15	61.5
						HORVU5Hr1G077010.1	1.8e-15	61.4
						HORVU7Hr1G042600.11	1.8e-15	61.4
						HORVU7Hr1G042600.4	1.8e-15	61.4
						HORVU7Hr1G042560.1	1.9e-15	61.3
						HORVU7Hr1G042600.8	2.1e-15	61.2
						HORVU7Hr1G042600.1	2.1e-15	61.2
						HORVU7Hr1G042600.5	2.1e-15	61.2
						HORVU7Hr1G042600.6	2.1e-15	61.2
						HORVU7Hr1G042600.7	2.1e-15	61.2
						HORVU7Hr1G042600.3	2.4e-15	61
						HORVU4Hr1G083050.12	2.9e-15	60.8
						HORVU4Hr1G083050.11	3.2e-15	60.6
						HORVU1Hr1G063740.10	5.5e-15	59.8
						HORVU1Hr1G063740.4	7.7e-15	59.4
						HORVU0Hr1G026330.6	7.9e-15	59.3
						HORVU0Hr1G028970.2	7.9e-15	59.3
						HORVU2Hr1G017470.2	1.5e-14	58.5
						HORVU4Hr1G083050.2	2.1e-14	58
						HORVU0Hr1G026330.7	2.4e-14	57.8
						HORVU0Hr1G028970.3	2.4e-14	57.8
						HORVU3Hr1G095880.2	4.8e-14	56.8
						HORVU7Hr1G012740.1	6.9e-14	56.3
						HORVU0Hr1G026330.1	7.1e-14	56.3
						HORVU2Hr1G017460.10	7.1e-14	56.3
						HORVU2Hr1G017460.2	7.1e-14	56.3
						HORVU2Hr1G017460.6	7.1e-14	56.3
						HORVU2Hr1G017460.8	7.1e-14	56.3
						HORVU6Hr1G086870.1	1.9e-13	54.9
						HORVU7Hr1G072670.4	2.9e-13	54.3
						HORVU7Hr1G072670.1	3.7e-13	54
						HORVU4Hr1G081450.6	6.1e-13	53.2
						HORVU3Hr1G019530.16	7.3e-13	53
						HORVU6Hr1G091230.1	9.4e-13	52.6
						HORVU3Hr1G019530.12	1.4e-12	52.1
						HORVU3Hr1G019530.5	1.4e-12	52.1
						HORVU2Hr1G091660.1	1.5e-12	52
						HORVU0Hr1G017490.9	2e-12	51.6
						HORVU5Hr1G045640.6	2.7e-12	51.2
						HORVU1Hr1G020380.1	3.4e-12	50.9
						HORVU6Hr1G073200.1	4.7e-12	50.4
						HORVU3Hr1G095880.3	5.7e-12	50.1
						HORVU2Hr1G103930.9	7.2e-12	49.8
						HORVU3Hr1G083330.5	1e-11	49.3
						HORVU3Hr1G095880.4	2e-11	48.4
						HORVU3Hr1G083820.11	3.5e-11	47.6
						HORVU2Hr1G082340.1	3.6e-11	47.5
						HORVU1Hr1G073900.3	4.2e-11	47.3
						HORVU3Hr1G083820.8	4.5e-11	47.2
						HORVU2Hr1G082320.1	6.3e-11	46.8
						HORVU2Hr1G082320.2	7.2e-11	46.6
						HORVU4Hr1G067270.9	7.5e-11	46.5
						HORVU6Hr1G053540.12	1.1e-10	46
						HORVU0Hr1G022820.1	1.3e-10	45.7
						HORVU4Hr1G067270.13	1.6e-10	45.5
						HORVU4Hr1G067270.4	1.7e-10	45.4
						HORVU4Hr1G067270.8	1.8e-10	45.3
						HORVU4Hr1G067270.2	1.8e-10	45.3
						HORVU4Hr1G067270.6	1.8e-10	45.3
						HORVU4Hr1G067270.15	2.1e-10	45
						HORVU4Hr1G067270.12	2.2e-10	45
						HORVU4Hr1G067270.14	2.5e-10	44.8
						HORVU4Hr1G067270.5	2.7e-10	44.7
						HORVU4Hr1G067270.7	2.7e-10	44.7
						HORVU6Hr1G053540.10	3.3e-10	44.4
						HORVU5Hr1G077010.2	6.7e-10	43.4
						HORVU5Hr1G121710.2	3.6e-09	41.1
						HORVU5Hr1G111440.3	7.1e-08	36.9
						HORVU0Hr1G026330.5	7.8e-08	36.8
						HORVU0Hr1G028970.1	7.8e-08	36.8
						HORVU7Hr1G050940.2	1.7e-07	35.7
						HORVU2Hr1G087260.2	2e-07	35.4
						HORVU2Hr1G017460.7	2.7e-07	35
						HORVU7Hr1G022310.1	3.8e-07	34.6
						HORVU7Hr1G022310.3	3.8e-07	34.6
						HORVU7Hr1G079500.2	6e-07	33.9
						HORVU7Hr1G012780.4	7.9e-07	33.5
						HORVU6Hr1G016980.2	8.6e-07	33.4
						HORVU6Hr1G016980.3	8.6e-07	33.4
						HORVU2Hr1G126080.8	1.3e-06	32.8
						HORVU7Hr1G012760.9	1.3e-06	32.8
						HORVU4Hr1G067270.16	1.5e-06	32.7
						HORVU3Hr1G090440.1	1.8e-06	32.4
						HORVU2Hr1G087260.6	2.1e-06	32.1
						HORVU2Hr1G087260.7	2.2e-06	32.1
						HORVU5Hr1G087850.5	2.3e-06	32
						HORVU4Hr1G085320.7	2.4e-06	32
						HORVU5Hr1G121660.2	2.5e-06	31.9
						HORVU5Hr1G121660.3	2.5e-06	31.9
						HORVU2Hr1G126040.16	2.6e-06	31.9
						HORVU2Hr1G087260.1	2.9e-06	31.7
						HORVU4Hr1G067270.11	3e-06	31.7
						HORVU7Hr1G012780.9	3e-06	31.7
						HORVU2Hr1G087260.12	3.2e-06	31.6
						HORVU2Hr1G085080.1	3.2e-06	31.6
						HORVU4Hr1G067270.3	3.2e-06	31.6
						HORVU5Hr1G121660.5	3.5e-06	31.4
						HORVU5Hr1G121660.4	3.6e-06	31.4
						HORVU4Hr1G067270.1	3.6e-06	31.4
						HORVU2Hr1G089210.6	3.7e-06	31.4
						HORVU7Hr1G106660.6	3.9e-06	31.3
						HORVU5Hr1G121660.6	3.9e-06	31.3
						HORVU7Hr1G042600.9	4e-06	31.3
						HORVU5Hr1G121660.1	4.2e-06	31.2
						HORVU4Hr1G067270.10	4.2e-06	31.2
						HORVU7Hr1G076250.5	4.2e-06	31.2
						HORVU6Hr1G088890.1	4.5e-06	31.1
						HORVU2Hr1G087260.8	4.6e-06	31.1
						HORVU2Hr1G092030.13	4.6e-06	31.1
						HORVU2Hr1G092030.15	4.6e-06	31.1
						HORVU2Hr1G092030.7	4.6e-06	31.1
						HORVU2Hr1G087260.10	4.6e-06	31.1
						HORVU2Hr1G087260.9	4.6e-06	31.1
						HORVU7Hr1G106660.18	4.7e-06	31
						HORVU2Hr1G087260.4	5.8e-06	30.7
						HORVU2Hr1G087260.3	6.6e-06	30.6
						HORVU2Hr1G087260.5	6.9e-06	30.5
						HORVU0Hr1G017490.1	1.5e-05	29.4
						HORVU6Hr1G075830.4	3.3e-05	28.3
						HORVU6Hr1G073200.2	0.00012	26.5
						HORVU7Hr1G120780.4	0.00017	26
						HORVU7Hr1G050940.1	0.00023	25.6
						HORVU5Hr1G121660.7	0.0003	25.2
						HORVU7Hr1G120780.2	0.00046	24.6
						HORVU7Hr1G120780.3	0.00051	24.5
						HORVU6Hr1G053540.4	0.0013	23.2
						HORVU6Hr1G053540.6	0.0043	21.5
						HORVU6Hr1G053540.7	0.0043	21.5
						HORVU7Hr1G042560.4	0.0087	20.5
						HORVU7Hr1G042680.1	0.0088	20.5

## Sheet: Table S2
Table S2 List of NAC transcripts excluded from phylogenetic analysis.
Surplus wheat NACs excluded from phylogeny	NACs excluded from joined phylogeny with Cij<0.5	Surplus NACs excluded from joined phylogeny estimation
TraesCS2D02G309800.1	AT1G02210.1	HORVU0Hr1G026330.2
TraesCS3D02G367900.1	AT1G35890.1	HORVU2Hr1G011360.1
TraesCS3B02G367400.1	AT3G04410.1	HORVU2Hr1G127510.1
TraesCS5D02G239600.1	AT5G18037.1	HORVU3Hr1G047900.1
TraesCS5D02G360800.1	HORVU0Hr1G011330.2	TraesCS1A02G261800.1
TraesCS7A02G204700.1	HORVU0Hr1G022820.1	TraesCS1A02G263700.1
TraesCS7A02G209400.1	HORVU2Hr1G091660.1	TraesCS1A02G266300.2
TraesCS7B02G143900.1	HORVU5Hr1G020030.1	TraesCS1B02G272600.1
TraesCS7B02G111900.1	HORVU6Hr1G015950.1	TraesCS1B02G274300.1
TraesCS7D02G283800.1	HORVU6Hr1G016980.2	TraesCS2B02G119100.1
TraesCS7D02G322700.1	HORVU6Hr1G088890.1	TraesCS2B02G328300.1
TraesCSU02G168500.1	HORVU7Hr1G012740.1	TraesCS3A02G162900.1
TraesCSU02G135000.1	HORVU7Hr1G042680.1	TraesCS3A02G245900.2
TraesCSU02G215800.1	HORVU7Hr1G050940.2	TraesCS3A02G375400.1
	Os04t0477300-01	TraesCS3B02G126200.3
	Os04t0619000-01	TraesCS3B02G194000.1
	Os07t0683200-01	TraesCS3B02G273600.1
	Os09t0411900-01	TraesCS3B02G367100.1
	Os09t0552900-00	TraesCS4A02G486200.1
	TraesCS6D02G266000.1	TraesCS4B02G320300.1
	TraesCS7A02G152400.1	TraesCS4B02G350600.1
		TraesCS4D02G316800.1
		TraesCS4D02G345300.1
		TraesCS5A02G049100.2
		TraesCS5A02G353500.1
		TraesCS5B02G054200.2
		TraesCS5B02G356000.1
		TraesCS5D02G360700.1
		TraesCS6A02G108300.2
		TraesCS6A02G406700.1
		TraesCS7A02G204300.1
		TraesCS7A02G209200.1
		TraesCS7A02G318500.1
		TraesCS7B02G111300.1
		TraesCS7B02G143900.1
		TraesCS7B02G187600.1
		TraesCS7B02G196900.1
		TraesCS7B02G226600.1
		TraesCSU02G163300.1
		TraesCSU02G168500.1

## Sheet: Table S3
Table S3 List of NAC sequences and their corresponding subfamily in wheat, barley, rice and Arabidopsis from this study, Christiansen et al. (2011), and Shen et al. (2009).
Wheat (this study)			Barley (this study)		Barley (Christiansen et al., 2011)		Rice (this study)		Rice (Shen et al., 2009)		Arabidopsis (this study)		Arabidopsis (Shen et al., 2009)
Transcript ID	Subfamily	Subfamily retrieved from Borill et al. (2017)	Transcript ID	Subfamily	Transcript ID	Subfamily	Transcript ID	Subfamily	Transcript ID	Subfamily	Transcript ID	Subfamily	Transcript ID	Subfamily
TraesCS5A02G468300.1	a	NAC-a	HORVU0Hr1G026330.2	a	HORVU2Hr1G017470.1	a	Os01t0104200-00	a	Os01t0104200-00	a	AT1G01720.1	a	AT1G01720.1	a
TraesCS2A02G201800.2	a	NAC-a	HORVU1Hr1G021800.3	a	HORVU2Hr1G039640.2	a	Os01t0816100-01	a	Os01t0816100-01	a	AT1G52880.1	a	AT1G52880.1	a
TraesCS1A02G263700.1	a	NAC-a	HORVU1Hr1G063740.1	a	HORVU3Hr1G080100.7	a	Os01t0884300-01	a	Os01t0884300-01	a	AT1G52890.1	a	AT1G52890.1	a
TraesCS5B02G480900.2	a	NAC-a	HORVU2Hr1G004130.1	a	HORVU4Hr1G017430.7	a	Os02t0214500-01	a	Os02t0214500-01	a	AT1G61110.1	a	AT1G61110.1	a
TraesCS2B02G119000.1	a	NAC-a	HORVU2Hr1G017460.4	a	HORVU4Hr1G051290.1	a	Os03t0327800-01	a	Os02t0555300-01	a	AT1G69490.1	a	AT1G69490.1	a
TraesCS3D02G078900.1	a	NAC-a	HORVU2Hr1G017470.1	a	HORVU5Hr1G045650.7	a	Os03t0815100-01	a	Os03t0327800-01	a	AT1G77450.1	a	AT1G77450.1	a
TraesCS4B02G098200.1	a	NAC-a	HORVU2Hr1G039640.2	a	HORVU5Hr1G111590.2	a	Os05t0415400-01	a	Os03t0815100-01	a	AT3G04070.1	a	AT3G04070.1	a
TraesCS1D02G263800.1	a	NAC-a	HORVU3Hr1G014140.3	a	HORVU6Hr1G019380.2	a	Os07t0225300-01	a	Os04t0437000-01	a	AT3G15500.1	a	AT3G15500.1	a
TraesCS3B02G093300.1	a	NAC-a	HORVU3Hr1G032680.1	a	HORVU1Hr1G065570.2	b	Os07t0566500-01	a	Os05t0415400-01	a	AT3G15510.1	a	AT3G15510.1	a
TraesCS2D02G101300.1	a	NAC-a	HORVU3Hr1G080100.7	a	HORVU3Hr1G036380.1	b	Os11t0126900-01	a	Os07t0225300-01	a	AT4G27410.3	a	AT3G55210.1	a
TraesCS6D02G096300.1	a	NAC-a	HORVU3Hr1G094170.1	a	HORVU5Hr1G074230.30	b	Os11t0184900-02	a	Os07t0566500-01	a	AT5G08790.1	a	AT3G56530.1	a
TraesCS4A02G131000.1	a	NAC-a	HORVU4Hr1G017430.7	a	HORVU5Hr1G087840.5	b	Os12t0123700-01	a	Os11t0126900-01	a	AT5G63790.1	a	AT3G56560.1	a
TraesCS3D02G333100.1	a	NAC-a	HORVU4Hr1G051290.1	a	HORVU6Hr1G093050.4	b	Os01t0261200-01	b	Os11t0184900-02	a	AT1G01010.1	b	AT4G27410.3	a
TraesCS5B02G142100.1	a	NAC-a	HORVU4Hr1G089660.1	a	HORVU7Hr1G060310.1	b	Os02t0822400-01	b	Os12t0123700-01	a	AT1G02220.1	b	AT5G08790.1	a
TraesCS2A02G102000.1	a	NAC-a	HORVU5Hr1G045650.7	a	HORVU7Hr1G070780.5	b	Os03t0119966-01	b	Os01t0261200-01	b	AT1G02230.1	b	AT5G39690.1	a
TraesCS3B02G194000.1	a	NAC-a	HORVU5Hr1G111590.2	a	HORVU7Hr1G012780.1	c	Os05t0426200-02	b	Os02t0822400-01	b	AT1G02250.1	b	AT5G63790.1	a
TraesCS3A02G406000.1	a	NAC-a	HORVU6Hr1G019380.2	a	HORVU7Hr1G075550.1	c	Os06t0101800-01	b	Os03t0119966-01	b	AT1G32510.1	b	AT5G64530.1	a
TraesCS2D02G101400.1	a	NAC-a	HORVU0Hr1G000630.1	b	HORVU0Hr1G017490.7	d	Os08t0157900-01	b	Os05t0426200-02	b	AT1G32870.1	b	AT1G01010.1	b
TraesCS2A02G101900.1	a	NAC-a	HORVU1Hr1G049840.3	b	HORVU2Hr1G017350.1	d	Os08t0562200-02	b	Os06t0101800-01	b	AT1G33060.2	b	AT1G02220.1	b
TraesCS3B02G371200.1	a	NAC-a	HORVU1Hr1G065570.2	b	HORVU2Hr1G017400.3	d	Os09t0493700-01	b	Os08t0157900-01	b	AT1G34180.2	b	AT1G02230.1	b
TraesCS4A02G219700.1	a	NAC-a	HORVU2Hr1G045580.1	b	HORVU2Hr1G080460.8	d	Os09t0552800-00	b	Os08t0562200-02	b	AT1G34190.1	b	AT1G02250.1	b
TraesCS3A02G078400.1	a	NAC-a	HORVU2Hr1G085080.1	b	HORVU2Hr1G089210.2	d	Os10t0571600-01	b	Os09t0493700-01	b	AT1G54330.1	b	AT1G32510.1	b
TraesCS4D02G094400.1	a	NAC-a	HORVU2Hr1G087260.6	b	HORVU3Hr1G014090.1	d	Os02t0252200-01	c	Os09t0552800-00	b	AT1G65910.1	b	AT1G32870.1	b
TraesCS3A02G339600.1	a	NAC-a	HORVU2Hr1G127510.1	b	HORVU4Hr1G012030.1	d	Os02t0643600-00	c	Os10t0571600-01	b	AT2G27300.1	b	AT1G33060.2	b
TraesCS1B02G274300.1	a	NAC-a	HORVU2Hr1G127550.1	b	HORVU4Hr1G051360.3	d	Os04t0536500-01	c	Os02t0252200-01	c	AT3G03200.1	b	AT1G34180.2	b
TraesCS4B02G173600.1	a	NAC-a	HORVU3Hr1G036380.1	b	HORVU4Hr1G089450.1	d	Os04t0691300-00	c	Os02t0643600-00	c	AT3G04420.1	b	AT1G34190.1	b
TraesCS4D02G175700.1	a	NAC-a	HORVU4Hr1G085320.1	b	HORVU5Hr1G045640.7	d	Os06t0104200-01	c	Os04t0536500-01	c	AT3G10480.3	b	AT1G54330.1	b
TraesCS3A02G162900.1	a	NAC-a	HORVU5Hr1G074230.30	b	HORVU7Hr1G031260.1	d	Os06t0131700-01	c	Os04t0691300-00	c	AT3G10490.2	b	AT1G65910.1	b
TraesCS2D02G214100.1	a	NAC-a	HORVU5Hr1G087840.5	b	HORVU7Hr1G039700.1	d	Os06t0530400-01	c	Os06t0104200-01	c	AT3G10500.1	b	AT2G27300.1	b
TraesCS6D02G059300.1	a	NAC-a	HORVU5Hr1G087850.4	b	HORVU7Hr1G072670.3	d	Os08t0103900-01	c	Os06t0131700-01	c	AT3G17730.1	b	AT3G03200.1	b
TraesCS3D02G401200.1	a	NAC-a	HORVU6Hr1G093050.4	b	HORVU7Hr1G106660.9	d	Os08t0115800-01	c	Os06t0530400-01	c	AT3G44290.1	b	AT3G04420.1	b
TraesCS2B02G119100.1	a	NAC-a	HORVU7Hr1G000910.1	b	HORVU7Hr1G122680.1	d	Os10t0532000-01	c	Os08t0103900-01	c	AT3G49530.1	b	AT3G04430.1	b
TraesCS5A02G143200.1	a	NAC-a	HORVU7Hr1G033990.1	b	HORVU3Hr1G090440.4	e	Os01t0104500-01	d	Os08t0115800-01	c	AT4G01520.1	b	AT3G10480.3	b
TraesCS6B02G075200.1	a	NAC-a	HORVU7Hr1G060310.1	b	HORVU7Hr1G076250.1	e	Os01t0393100-01	d	Os10t0532000-01	c	AT4G01540.1	b	AT3G10490.2	b
TraesCS2B02G228900.1	a	NAC-a	HORVU7Hr1G070780.5	b	HORVU3Hr1G095880.1	f	Os02t0579000-01	d	Os01t0104500-01	d	AT4G01550.1	b	AT3G10500.1	b
TraesCS6A02G057400.1	a	NAC-a	HORVU2Hr1G077320.1	c	HORVU5Hr1G077010.4	f	Os02t0810900-01	d	Os01t0393100-01	d	AT4G17980.1	b	AT3G17730.1	b
TraesCS3D02G170000.1	a	NAC-a	HORVU2Hr1G092030.1	c	HORVU7Hr1G055080.1	f	Os03t0109000-01	d	Os02t0579000-01	d	AT4G35580.2	b	AT3G44290.1	b
TraesCS6A02G108300.2	a	NAC-a	HORVU2Hr1G126040.14	c	HORVU3Hr1G061560.1	g	Os03t0327100-01	d	Os02t0810900-01	d	AT5G04400.1	b	AT3G49530.1	b
TraesCS3B02G439600.1	a	NAC-a	HORVU2Hr1G126080.3	c	HORVU3Hr1G106070.1	h	Os03t0624600-01	d	Os03t0109000-01	d	AT5G04410.1	b	AT4G01520.1	b
TraesCS5D02G148800.1	a	NAC-a	HORVU4Hr1G083050.3	c			Os04t0460600-02	d	Os03t0327100-01	d	AT5G09330.1	b	AT4G01540.1	b
TraesCS5D02G481200.1	a	NAC-a	HORVU6Hr1G060800.3	c			Os04t0515900-01	d	Os03t0624600-01	d	AT5G17260.1	b	AT4G01550.1	b
TraesCS1D02G194200.2	b	NAC-b	HORVU7Hr1G000140.6	c			Os06t0344900-00	d	Os04t0460600-02	d	AT5G22290.1	b	AT4G17980.1	b
TraesCS2A02G561700.1	b	NAC-b	HORVU7Hr1G012730.2	c			Os06t0675600-01	d	Os04t0515900-01	d	AT5G24590.2	b	AT4G35580.2	b
TraesCS5D02G360700.1	b	NAC-b	HORVU7Hr1G012760.6	c			Os07t0684800-01	d	Os06t0344900-00	d	AT5G46590.1	b	AT5G04400.1	b
TraesCS5B02G356100.1	b	NAC-b	HORVU7Hr1G012780.1	c			Os08t0200600-01	d	Os06t0675600-01	d	AT5G64060.1	b	AT5G04410.1	b
TraesCS2D02G567000.1	b	NAC-b	HORVU7Hr1G075550.1	c			Os08t0511200-00	d	Os07t0684800-01	d	AT1G12260.1	c	AT5G09330.1	b
TraesCSU02G163300.1	b	NAC-b	HORVU7Hr1G079500.1	c			Os09t0497900-01	d	Os08t0200600-01	d	AT1G32770.1	c	AT5G17260.1	b
TraesCS5A02G519300.1	b	NAC-b	HORVU0Hr1G017490.7	d			Os10t0477600-01	d	Os08t0511200-00	d	AT1G33280.1	c	AT5G22290.1	b
TraesCS4D02G345300.1	b	NAC-b	HORVU2Hr1G017350.1	d			Os11t0127000-01	d	Os09t0497900-01	d	AT1G62700.1	c	AT5G24590.2	b
TraesCS5A02G220900.1	b	-	HORVU2Hr1G017360.1	d			Os11t0127600-01	d	Os10t0477600-01	d	AT1G71930.1	c	AT5G46590.1	b
TraesCS1D02G266500.1	b	-	HORVU2Hr1G017370.1	d			Os12t0123800-01	d	Os11t0127000-01	d	AT1G79580.1	c	AT5G64060.1	b
TraesCSU02G137200.2	b	NAC-b	HORVU2Hr1G017380.1	d			Os12t0610600-01	d	Os11t0127600-01	d	AT2G18060.1	c	AT1G12260.1	c
TraesCS7D02G295100.1	b	NAC-b	HORVU2Hr1G017400.3	d			Os01t0862800-01	e	Os12t0123800-01	d	AT2G46770.1	c	AT1G32770.1	c
TraesCS7A02G000300.1	b	NAC-b	HORVU2Hr1G080460.8	d			Os01t0888300-01	e	Os12t0610600-01	d	AT3G61910.1	c	AT1G33280.1	c
TraesCS1A02G266300.2	b	-	HORVU2Hr1G089210.2	d			Os02t0745250-00	e	Os01t0862800-01	e	AT4G10350.1	c	AT1G62700.1	c
TraesCS4A02G499900.1	b	NAC-b	HORVU2Hr1G103930.1	d			Os03t0133000-01	e	Os01t0888300-01	e	AT4G36160.1	c	AT1G71930.1	c
TraesCS7A02G299600.3	b	NAC-b	HORVU3Hr1G014090.1	d			Os03t0777000-01	e	Os03t0133000-01	e	AT5G62380.1	c	AT1G79580.1	c
TraesCS5A02G271500.2	b	NAC-b	HORVU3Hr1G014100.1	d			Os05t0418800-00	e	Os03t0777000-01	e	AT5G66300.1	c	AT2G18060.1	c
TraesCS3D02G183900.2	b	NAC-b	HORVU4Hr1G012030.1	d			Os05t0442700-01	e	Os05t0418800-00	e	AT1G56010.2	d	AT2G46770.1	c
TraesCS6B02G451300.1	b	NAC-b	HORVU4Hr1G051360.3	d			Os06t0726300-01	e	Os05t0442700-01	e	AT1G76420.1	d	AT3G61910.1	c
TraesCS7D02G000200.1	b	NAC-b	HORVU4Hr1G089450.1	d			Os08t0436700-01	e	Os06t0726300-01	e	AT2G24430.1	d	AT4G10350.1	c
TraesCS7B02G196900.1	b	NAC-b	HORVU5Hr1G045640.7	d			Os11t0154500-01	e	Os08t0436700-01	e	AT3G04060.1	d	AT4G36160.1	c
TraesCS2D02G568000.1	b	NAC-b	HORVU5Hr1G074810.1	d			Os12t0156100-01	e	Os10t0359500-01	e	AT3G12977.1	d	AT5G62380.1	c
TraesCS5B02G356000.1	b	NAC-b	HORVU7Hr1G031260.1	d			Os01t0925400-01	f	Os11t0154500-01	e	AT3G15170.1	d	AT5G66300.1	c
TraesCS1B02G277300.1	b	-	HORVU7Hr1G039700.1	d			Os08t0535800-01	f	Os12t0156100-01	e	AT3G18400.1	d	AT1G56010.2	d
TraesCS3A02G176500.1	b	NAC-b	HORVU7Hr1G072670.3	d			Os09t0509100-01	f	Os12t0630800-00	e	AT3G29035.1	d	AT1G76420.1	d
TraesCS6B02G033000.1	b	NAC-b	HORVU7Hr1G082420.2	d			Os11t0512000-01	f	Os01t0925400-01	f	AT4G28530.1	d	AT2G24430.1	d
TraesCS6A02G406700.1	b	NAC-b	HORVU7Hr1G106480.1	d			Os11t0512100-01	f	Os08t0433500-01	f	AT5G07680.1	d	AT3G04060.1	d
TraesCS5D02G279100.2	b	NAC-b	HORVU7Hr1G106660.9	d			Os11t0512200-00	f	Os08t0535800-01	f	AT5G18270.1	d	AT3G12977.1	d
TraesCS5A02G353500.1	b	NAC-b	HORVU7Hr1G122680.1	d			Os11t0512600-00	f	Os09t0509100-01	f	AT5G39610.1	d	AT3G15170.1	d
TraesCS1B02G192200.1	b	NAC-b	HORVU1Hr1G064300.1	e			Os12t0477400-01	f	Os11t0512000-01	f	AT5G53950.1	d	AT3G18400.1	d
TraesCS3B02G208300.2	b	NAC-b	HORVU1Hr1G073900.1	e			Os01t0191300-01	g	Os11t0512100-01	f	AT5G61430.1	d	AT3G29035.1	d
TraesCS1A02G190100.1	b	NAC-b	HORVU2Hr1G011360.1	e			Os01t0672100-02	g	Os11t0512200-00	f	AT1G26870.1	e	AT4G28530.1	d
TraesCS4B02G350600.1	b	NAC-b	HORVU2Hr1G011370.1	e			Os02t0594800-01	g	Os11t0512600-00	f	AT2G02450.2	e	AT5G07680.1	d
TraesCS7B02G187600.1	b	NAC-b	HORVU2Hr1G011390.1	e			Os05t0194500-01	g	Os12t0477400-01	f	AT2G17040.1	e	AT5G18270.1	d
TraesCS2A02G561800.1	b	NAC-b	HORVU3Hr1G083820.9	e			Os05t0563000-01	g	Os01t0191300-01	g	AT2G43000.1	e	AT5G39610.1	d
TraesCS6D02G390200.1	b	NAC-b	HORVU3Hr1G090440.4	e			Os06t0560300-00	g	Os01t0672100-02	g	AT3G12910.1	e	AT5G53950.1	d
TraesCS2B02G616900.1	b	NAC-b	HORVU4Hr1G081430.1	e			Os10t0413700-01	g	Os02t0594800-01	g	AT3G44350.2	e	AT5G61430.1	d
TraesCS6A02G003800.1	b	NAC-b	HORVU4Hr1G081440.1	e			Os10t0413900-01	g	Os05t0194500-01	g	AT5G22380.1	e	AT1G26870.1	e
TraesCS5D02G360800.1	b	NAC-b	HORVU4Hr1G081450.1	e			Os10t0414000-01	g	Os05t0563000-01	g	AT5G39820.1	e	AT2G02450.2	e
TraesCS7D02G283800.1	b	-	HORVU5Hr1G040700.1	e			Os01t0667000-00	h	Os06t0560300-00	g	AT2G33480.1	f	AT2G17040.1	e
TraesCSU02G168500.1	b	NAC-b	HORVU5Hr1G085220.20	e			Os01t0675800-01	h	Os10t0413700-01	g	AT5G13180.1	f	AT2G43000.1	e
TraesCSU02G135000.1	b	-	HORVU5Hr1G099390.2	e			Os01t0946200-01	h	Os10t0413900-01	g	AT5G50820.1	f	AT3G12910.1	e
TraesCSU02G215800.1	b	-	HORVU5Hr1G099460.1	e			Os02t0285900-00	h	Os10t0414000-01	g	AT1G25580.1	g	AT3G44350.2	e
TraesCS4A02G419900.1	c	NAC-c	HORVU5Hr1G099470.2	e			Os04t0475400-00	h	Os01t0667000-00	h	AT1G28470.1	g	AT5G22380.1	e
TraesCS7D02G062600.1	c	NAC-c	HORVU6Hr1G075830.1	e			Os04t0508400-00	h	Os01t0946200-01	h	AT1G60240.1	g	AT5G39820.1	e
TraesCS2D02G382800.1	c	NAC-c	HORVU7Hr1G076250.1	e			Os07t0272700-00	h	Os02t0285900-00	h	AT1G60280.1	g	AT2G33480.1	f
TraesCS4B02G320300.1	c	NAC-c	HORVU3Hr1G095880.1	f			Os07t0456900-01	h	Os04t0475400-00	h	AT1G60300.1	g	AT3G56520.1	f
TraesCS7D02G314000.2	c	NAC-c	HORVU5Hr1G077010.4	f			Os09t0295000-01	h	Os07t0272700-00	h	AT1G60340.1	g	AT5G13180.1	f
TraesCS2B02G328300.1	c	NAC-c	HORVU7Hr1G055080.1	f			Os12t0135850-00	h	Os07t0456900-01	h	AT1G60350.1	g	AT5G14000.1	f
TraesCS2B02G627100.1	c	NAC-c	HORVU0Hr1G038150.2	g			Os12t0137000-00	h	Os09t0295000-01	h	AT1G60380.1	g	AT5G41090.1	f
TraesCS4A02G421300.1	c	NAC-c	HORVU1Hr1G045120.1	g			Os02t0555300-01	unknown	Os12t0137000-00	h	AT3G01600.1	g	AT1G25580.1	g
TraesCS4A02G420000.1	c	NAC-c	HORVU2Hr1G082640.1	g			Os04t0437000-01	unknown			AT4G28500.1	g	AT1G28470.1	g
TraesCS4A02G421100.1	c	NAC-c	HORVU2Hr1G082650.1	g			Os10t0359500-01	unknown			AT4G29230.1	g	AT1G60240.1	g
TraesCS7D02G063300.1	c	NAC-c	HORVU3Hr1G019530.1	g			Os08t0433500-01	unknown			AT5G14490.1	g	AT1G60280.1	g
TraesCS5A02G491700.1	c	NAC-c	HORVU3Hr1G061560.1	g			Os12t0630800-00	unknown			AT5G18300.1	g	AT1G60300.1	g
TraesCS4D02G316800.1	c	NAC-c	HORVU3Hr1G083330.1	g							AT5G56620.1	g	AT1G60340.1	g
TraesCS7A02G349500.1	c	NAC-c	HORVU4Hr1G017170.2	g							AT1G19040.1	g	AT1G60350.1	g
TraesCS2A02G386300.1	c	NAC-c	HORVU4Hr1G067270.5	g							AT1G64105.1	g	AT1G60380.1	g
TraesCS7B02G226600.1	c	NAC-c	HORVU5Hr1G022190.2	g							AT3G04430.1	g	AT3G01600.1	g
TraesCS2B02G627000.1	c	NAC-c	HORVU5Hr1G111440.2	g							AT3G55210.1	g	AT4G28500.1	g
TraesCS4A02G420100.1	c	NAC-c	HORVU6Hr1G038560.1	g							AT3G56530.1	g	AT4G29230.1	g
TraesCS7A02G068200.1	c	NAC-c	HORVU6Hr1G053540.1	g							AT3G56560.1	g	AT5G14490.1	g
TraesCS2A02G566000.1	c	NAC-c	HORVU6Hr1G086870.1	g							AT5G39690.1	g	AT5G18300.1	g
TraesCS2D02G576200.1	c	NAC-c	HORVU7Hr1G022310.2	g							AT5G14000.1	h	AT5G50820.1	g
TraesCS7B02G233300.1	c	NAC-c	HORVU7Hr1G042420.1	g							AT1G03490.1	unknown	AT5G56620.1	g
TraesCS7D02G008500.1	c	NAC-c	HORVU0Hr1G005130.1	h							AT3G56520.1	unknown	AT1G03490.1	h
TraesCS2B02G627200.1	c	NAC-c	HORVU0Hr1G026590.1	h							AT5G41090.1	unknown	AT1G19040.1	h
TraesCS4A02G421200.1	c	NAC-c	HORVU1Hr1G020380.1	h							AT5G64530.1	unknown	AT1G64105.1	h
TraesCS6D02G220600.1	c	NAC-c	HORVU1Hr1G025010.2	h
TraesCS7A02G326000.1	c	NAC-c	HORVU2Hr1G082320.2	h
TraesCS2A02G566400.1	c	NAC-c	HORVU2Hr1G082340.1	h
TraesCS6A02G237900.1	c	NAC-c	HORVU3Hr1G047900.1	h
TraesCS7A02G068000.1	c	NAC-c	HORVU3Hr1G062150.1	h
TraesCS7A02G008800.1	c	NAC-c	HORVU3Hr1G088800.2	h
TraesCS6B02G286200.1	c	NAC-c	HORVU3Hr1G091720.2	h
TraesCS2A02G566100.1	c	NAC-c	HORVU3Hr1G106070.1	h
TraesCS7D02G062400.1	c	NAC-c	HORVU5Hr1G121660.1	h
TraesCS4A02G420900.1	c	NAC-c	HORVU5Hr1G121710.2	h
TraesCS2D02G576300.1	c	NAC-c	HORVU6Hr1G073200.1	h
TraesCS7D02G329200.1	c	NAC-c	HORVU6Hr1G091230.1	h
TraesCS2D02G576400.1	c	NAC-c	HORVU7Hr1G040560.1	h
TraesCS7A02G317100.1	c	NAC-c	HORVU7Hr1G041340.1	h
TraesCS7D02G062100.1	c	NAC-c	HORVU7Hr1G042560.1	h
TraesCS2A02G566200.1	c	NAC-c	HORVU7Hr1G042600.3	h
TraesCS2A02G311500.1	c	NAC-c	HORVU7Hr1G049450.1	h
TraesCS2A02G565900.1	c	NAC-c	HORVU7Hr1G120780.3	h
TraesCS7D02G062300.1	c	NAC-c	HORVU0Hr1G028970.1	unknown
TraesCS7A02G068300.1	c	NAC-c
TraesCS4A02G420200.1	c	NAC-c
TraesCS2B02G403300.1	c	NAC-c
TraesCS2A02G566300.1	c	NAC-c
TraesCS4A02G486200.1	c	NAC-c
TraesCS2D02G576500.2	c	NAC-c
TraesCS4A02G421000.1	c	NAC-c
TraesCS2D02G309800.1	c	NAC-c
TraesCS7D02G322700.1	c	NAC-c
TraesCS7B02G143900.1	d	NAC-d
TraesCS2A02G101000.1	d	NAC-d
TraesCS7B02G056300.1	d	NAC-d
TraesCS7A02G464100.1	d	NAC-d
TraesCS7B02G246300.1	d	NAC-d
TraesCS7D02G451700.1	d	NAC-d
TraesCS5B02G275200.1	d	NAC-d
TraesCS4B02G174000.1	d	NAC-d
TraesCS3B02G092800.1	d	NAC-d
TraesCS5D02G283200.1	d	NAC-d
TraesCS7A02G305200.1	d	NAC-d
TraesCS7A02G569300.1	d	NAC-d
TraesCS6A02G378500.1	d	NAC-d
TraesCS5A02G049100.2	d	NAC-d
TraesCS5A02G143100.1	d	NAC-d
TraesCS2D02G378800.1	d	NAC-d
TraesCS7B02G094000.1	d	NAC-d
TraesCS5B02G054200.2	d	NAC-d
TraesCS4D02G071200.1	d	NAC-d
TraesCS2A02G338300.1	d	NAC-d
TraesCS7B02G364600.1	d	NAC-d
TraesCS7D02G543500.2	d	NAC-d
TraesCS2A02G101400.1	d	NAC-d
TraesCS5A02G275900.1	d	NAC-d
TraesCS2B02G118200.1	d	NAC-d
TraesCS7D02G154200.1	d	NAC-d
TraesCS2B02G484100.1	d	NAC-d
TraesCS2D02G100800.1	d	NAC-d
TraesCS2D02G462900.1	d	NAC-d
TraesCS7A02G152500.1	d	NAC-d
TraesCS7D02G543400.1	d	NAC-d
TraesCS7A02G152400.1*	d	NAC-d
TraesCS5B02G243300.1	d	NAC-d
TraesCS2B02G118400.1	d	NAC-d
TraesCS7A02G464800.1	d	NAC-d
TraesCS7D02G189900.1	d	NAC-d
TraesCS6B02G416300.1	d	NAC-d
TraesCS4A02G242700.1	d	NAC-d
TraesCS7A02G194700.1	d	NAC-d
TraesCS2B02G118500.1	d	NAC-d
TraesCS7A02G189200.1	d	NAC-d
TraesCS2A02G382400.1	d	NAC-d
TraesCS7A02G247600.1	d	NAC-d
TraesCS5D02G059700.2	d	NAC-d
TraesCS7D02G342300.1	d	NAC-d
TraesCS6B02G416400.1	d	NAC-d
TraesCS2D02G324700.1	d	NAC-d
TraesCS6A02G378600.1	d	NAC-d
TraesCS5D02G148900.1	d	NAC-d
TraesCS7D02G246100.1	d	NAC-d
TraesCS6D02G362900.1	d	NAC-d
TraesCS7B02G205600.1	d	NAC-d
TraesCS7B02G100300.1	d	NAC-d
TraesCS7D02G302000.1	d	NAC-d
TraesCS4D02G176000.1	d	NAC-d
TraesCS7A02G334800.1	d	NAC-d
TraesCS7A02G569100.1	d	NAC-d
TraesCS2B02G118300.1	d	NAC-d
TraesCS2A02G462500.1	d	NAC-d
TraesCS2D02G100900.1	d	NAC-d
TraesCS7D02G196300.1	d	NAC-d
TraesCS2A02G101100.1	d	NAC-d
TraesCS2D02G100700.1	d	NAC-d
TraesCS6D02G362800.1	d	NAC-d
TraesCS4B02G072400.1	d	NAC-d
TraesCS5B02G141900.1	d	NAC-d
TraesCS3D02G078500.1	d	NAC-d
TraesCS7B02G489500.2	d	NAC-d
TraesCS4A02G130600.1	d	NAC-d
TraesCS2B02G343600.1	d	NAC-d
TraesCS2B02G399700.1	d	NAC-d
TraesCS7B02G365300.1	d	NAC-d
TraesCS6B02G416500.1	d	NAC-d
TraesCS3A02G077900.1	d	NAC-d
TraesCS2A02G101200.1	d	NAC-d
TraesCS5A02G245900.2	d	NAC-d
TraesCS2D02G100600.1	d	NAC-d
TraesCS7D02G452500.1	d	NAC-d
TraesCS3B02G092900.3	d	NAC-d
TraesCS5A02G500500.1	e	NAC-e
TraesCS4B02G329100.1	e	NAC-e
TraesCS5D02G420800.1	e	NAC-e
TraesCS2A02G063200.1	e	NAC-e
TraesCS7A02G318500.1	e	NAC-e
TraesCS6B02G335700.1	e	NAC-e
TraesCS5D02G134800.1	e	NAC-e
TraesCS4D02G325700.1	e	NAC-e
TraesCS5D02G421000.1	e	NAC-e
TraesCS2B02G076000.1	e	NAC-e
TraesCS6A02G307200.1	e	NAC-e
TraesCS7B02G219400.1	e	NAC-e
TraesCS5B02G226800.1	e	-
TraesCS2A02G063300.1	e	NAC-e
TraesCS5A02G500400.1	e	NAC-e
TraesCS6D02G286300.1	e	NAC-e
TraesCS5A02G500700.1	e	NAC-e
TraesCS5A02G411700.1	e	NAC-e
TraesCS5A02G500600.1	e	NAC-e
TraesCS7B02G472600.1	e	NAC-e
TraesCS1B02G285200.1	e	NAC-e
TraesCS5D02G421100.1	e	NAC-e
TraesCS1D02G261800.1	e	NAC-e
TraesCS4B02G328700.1	e	NAC-e
TraesCS5D02G472600.1	e	NAC-e
TraesCS2D02G061600.1	e	NAC-e
TraesCS1D02G275500.1	e	NAC-e
TraesCS1B02G285100.1	e	NAC-e
TraesCS7D02G535300.1	e	NAC-e
TraesCS2B02G075900.1	e	NAC-e
TraesCS5D02G344100.1	e	NAC-e
TraesCS5A02G339600.1	e	-
TraesCS5B02G126300.1	e	NAC-e
TraesCS1A02G275900.1	e	NAC-e
TraesCS5A02G411800.1	e	NAC-e
TraesCS3B02G436900.1	e	NAC-e
TraesCS4D02G325800.1	e	NAC-e
TraesCS3B02G407600.1	e	NAC-e
TraesCS3D02G398200.1	e	NAC-e
TraesCS3A02G375400.1	e	NAC-e
TraesCS5A02G228000.1	e	-
TraesCS5A02G411900.1	e	NAC-e
TraesCS4B02G328600.1	e	NAC-e
TraesCS7A02G549000.1	e	-
TraesCS2B02G076100.1	e	NAC-e
TraesCS7D02G315100.1	e	NAC-e
TraesCS2A02G063400.1	e	NAC-e
TraesCS4B02G328900.1	e	NAC-e
TraesCS1B02G272600.1	e	NAC-e
TraesCS1A02G276000.1	e	NAC-e
TraesCS5B02G415600.1	e	NAC-e
TraesCS1A02G261800.1	e	NAC-e
TraesCS5A02G127200.1	e	NAC-e
TraesCS7B02G472200.1	e	NAC-e
TraesCS2D02G061500.1	e	NAC-e
TraesCS5B02G338700.1	e	NAC-e
TraesCS5B02G415400.1	e	NAC-e
TraesCS5B02G338400.1	e	-
TraesCS4B02G384700.1	e	-
TraesCS5B02G415700.1	e	NAC-e
TraesCS3A02G403300.1	e	NAC-e
TraesCS4B02G328800.1	e	NAC-e
TraesCS3D02G367900.1	e	NAC-e
TraesCS5D02G239600.1	e	-
TraesCS2D02G305300.1	f	NAC-a
TraesCS7D02G263800.1	f	NAC-f
TraesCS5D02G298600.1	f	NAC-f
TraesCS2B02G323500.1	f	NAC-a
TraesCS7B02G160900.1	f	NAC-f
TraesCS7A02G263100.1	f	NAC-f
TraesCS2A02G306800.1	f	NAC-a
TraesCS5B02G290200.1	f	NAC-f
TraesCS3B02G472800.1	f	NAC-f
TraesCS5A02G291200.1	f	NAC-f
TraesCS3A02G438900.1	f	NAC-f
TraesCS3D02G431700.1	f	NAC-f
TraesCS6D02G192400.1	g	NAC-g
TraesCS2D02G336300.1	g	NAC-g
TraesCS4A02G065000.5	g	NAC-g
TraesCS3B02G410500.1	g	NAC-g
TraesCS6D02G279500.1	g	-
TraesCS6A02G208900.3	g	NAC-g
TraesCS7D02G348100.1	g	NAC-g
TraesCS7A02G357500.1	g	NAC-g
TraesCS3D02G245500.1	g	NAC-g
TraesCS3B02G367100.1	g	-
TraesCS7D02G210600.1	g	NAC-g
TraesCS6A02G299600.1	g	-
TraesCS2B02G355700.1	g	NAC-g
TraesCS6A02G299500.1	g	-
TraesCS2B02G355500.1	g	NAC-g
TraesCS2A02G326600.1	g	NAC-g
TraesCS2B02G376900.1	g	NAC-g
TraesCS2D02G460000.1	g	-
TraesCS7A02G208200.1	g	NAC-g
TraesCS7B02G252100.1	g	NAC-g
TraesCS3A02G107400.1	g	NAC-g
TraesCS2B02G355400.1	g	NAC-g
TraesCS3D02G370800.1	g	NAC-g
TraesCS3A02G245900.2	g	NAC-g
TraesCS2A02G325900.2	g	NAC-g
TraesCS7B02G270300.1	g	NAC-g
TraesCS2A02G409900.1	g	-
TraesCS2A02G326400.2	g	NAC-g
TraesCS2B02G355300.2	g	NAC-g
TraesCS6B02G237900.3	g	NAC-g
TraesCS2B02G355600.1	g	NAC-g
TraesCS2A02G326500.1	g	NAC-g
TraesCS3D02G329300.1	g	-
TraesCS2A02G326300.2	g	NAC-g
TraesCS7D02G365200.1	g	NAC-g
TraesCS7B02G004900.1	g	NAC-g
TraesCS7B02G499400.1	g	-
TraesCS2D02G336400.1	g	NAC-g
TraesCS4D02G242000.3	g	NAC-g
TraesCS3A02G377700.2	g	NAC-g
TraesCS6B02G329200.1	g	-
TraesCS2A02G459700.1	g	NAC-g
TraesCS3B02G126200.3	g	NAC-g
TraesCS7A02G106300.1	g	NAC-g
TraesCS2B02G481400.1	g	NAC-g
TraesCS6D02G279400.1	g	-
TraesCS3A02G336300.1	g	-
TraesCS7A02G375300.1	g	NAC-g
TraesCS7D02G100400.1	g	NAC-g
TraesCS4B02G242600.3	g	NAC-g
TraesCS3B02G273600.1	g	NAC-g
TraesCS7D02G371800.1	g	NAC-g
TraesCS3D02G109400.2	g	NAC-g
TraesCS6D02G266000.1*	g	-
TraesCS7B02G115400.1	g	NAC-g
TraesCS2D02G336500.1	g	NAC-g
TraesCS3B02G367400.1	g	-
TraesCS3D02G467000.1	h	NAC-h
TraesCS3A02G113300.1	h	NAC-h
TraesCS3D02G406800.1	h	NAC-h
TraesCS3A02G486500.1	h	NAC-h
TraesCS7D02G205200.1	h	NAC-h
TraesCS2B02G353800.1	h	NAC-h
TraesCS3A02G387500.1	h	NAC-h
TraesCS4B02G102700.1	h	NAC-h
TraesCSU02G230600.1	h	NAC-h
TraesCS7B02G481400.1	h	NAC-h
TraesCS7D02G210900.1	h	-
TraesCS6A02G065700.1	h	NAC-h
TraesCS3B02G184300.1	h	NAC-h
TraesCS7D02G034000.1	h	NAC-h
TraesCS3B02G600000.1	h	-
TraesCS2A02G328500.1	h	NAC-h
TraesCS4D02G127300.1	h	NAC-h
TraesCS3B02G599700.1	h	-
TraesCS7A02G204300.1	h	NAC-h
TraesCS6B02G433100.1	h	NAC-h
TraesCS7A02G209500.1	h	-
TraesCS7B02G111500.1	h	NAC-h
TraesCS2D02G334800.1	h	NAC-h
TraesCS2D02G083700.1	h	NAC-h
TraesCS3D02G480900.1	h	NAC-h
TraesCS5D02G111300.1	h	NAC-h
TraesCS6B02G088700.1	h	NAC-h
TraesCS3A02G485400.1	h	NAC-h
TraesCS3B02G421300.1	h	NAC-h
TraesCS7D02G174400.1	h	NAC-h
TraesCS3B02G446100.1	h	NAC-h
TraesCS3B02G599900.1	h	-
TraesCS7A02G209100.1	h	NAC-h
TraesCS6A02G065600.1	h	NAC-h
TraesCS3D02G480700.1	h	NAC-h
TraesCS2B02G100600.1	h	-
TraesCS4A02G213100.1	h	NAC-h
TraesCS3B02G533100.1	h	NAC-h
TraesCS7B02G116300.1	h	NAC-h
TraesCS3D02G381900.1	h	NAC-h
TraesCS2A02G328200.1	h	NAC-h
TraesCS4B02G069400.1	h	NAC-h
TraesCS2D02G354700.1	h	-
TraesCS1B02G113000.1	h	NAC-h
TraesCS3D02G481900.1	h	NAC-h
TraesCS3B02G533200.1	h	NAC-h
TraesCS3B02G184500.1	h	-
TraesCS7A02G209200.1	h	NAC-h
TraesCS3D02G165200.1	h	-
TraesCS2B02G375000.1	h	NAC-h
TraesCS6B02G323600.1	h	NAC-h
TraesCS7B02G077700.1	h	NAC-h
TraesCS6A02G392900.1	h	NAC-h
TraesCS5B02G104200.1	h	NAC-h
TraesCS3D02G269600.1	h	NAC-h
TraesCS3D02G535500.1	h	-
TraesCS5A02G099000.1	h	NAC-h
TraesCS2A02G363700.1	h	NAC-h
TraesCS3A02G269900.1	h	NAC-h
TraesCS3A02G485500.1	h	NAC-h
TraesCS2A02G328300.1	h	-
TraesCS7A02G209300.1	h	-
TraesCS7B02G461700.1	h	NAC-h
TraesCS7D02G211300.1	h	-
TraesCSU02G174800.1	h	-
TraesCS3A02G157600.1	h	NAC-h
TraesCS4D02G099300.1	h	NAC-h
TraesCS7B02G116200.1	h	-
TraesCS7D02G211400.1	h	NAC-h
TraesCS7D02G207400.1	h	NAC-h
TraesCS2B02G381700.1	h	NAC-h
TraesCS3D02G243900.1	h	NAC-h
TraesCS2D02G334600.1	h	NAC-h
TraesCS6B02G323700.1	h	NAC-h
TraesCS1D02G094300.1	h	NAC-h
TraesCS7B02G116400.1	h	NAC-h
TraesCS2D02G334300.1	h	NAC-h
TraesCS4B02G132500.1	h	NAC-h
TraesCS2D02G361500.1	h	NAC-h
TraesCS7B02G111400.1	h	NAC-h
TraesCS3B02G271900.1	h	NAC-h
TraesCS7B02G111300.1	h	NAC-h
TraesCS3A02G471300.1	h	NAC-h
TraesCS6A02G146100.1	h	NAC-h
TraesCS1B02G113200.1	h	NAC-h
TraesCS3A02G247500.1	h	NAC-h
TraesCS6D02G135400.1	h	-
TraesCS6A02G051700.1	h	NAC-h
TraesCS2A02G328100.1	h	NAC-h
TraesCSU02G120000.1	h	NAC-h
TraesCS2A02G328400.1	h	NAC-h
TraesCS2B02G353900.1	h	NAC-h
TraesCSU02G119900.1	h	NAC-h
TraesCS3B02G534500.1	h	-
TraesCS2A02G354300.1	h	NAC-h
TraesCS2B02G359200.1	h	NAC-h
TraesCS2D02G334400.1	h	NAC-h
TraesCS2D02G334500.1	h	NAC-h
TraesCS5D02G537600.1	h	-
TraesCS3D02G269200.1	h	NAC-h
TraesCS4D02G099900.1	h	NAC-h
TraesCS2D02G334200.1	h	NAC-h
TraesCS3B02G303800.1	h	NAC-h
TraesCS7A02G204700.1	h	NAC-h
TraesCS7A02G209400.1	h	NAC-h
TraesCS7B02G111900.1	h	NAC-h
TraesCS1D02G004800.1	unknown	-
TraesCS2B02G067400.1	unknown	-
TraesCS6D02G140200.1	unknown	-
TraesCS2A02G053500.1	unknown	-
TraesCS5A02G467300.1	unknown	-
* This TaNAC was not included in the joined phylogenetic tree. It was assigned subfamily subseqeunetly based on the homology with TaNAC seqeunces in the phylogenetic tree made of only the TaNACs.

## Sheet: Table S4
Table S4 Names of OsNACs and TaNACs orthologs.
OsNAC orthologs			TaNAC orthologs
MSU ID (Shen et al., 2009)	Gene name (Shen et al., 2009)	RAP-DB ID	Subgenome A		Subgenome B		Subgenome D		Unknown chromosome U
			RefSeq v1.1 ID	Gene name	RefSeq v1.1 ID	Gene name	RefSeq v1.1 ID	Gene name	RefSeq v1.1 ID	Gene name
LOC_Os09g33490.1	ONAC001	Os09g0509100	TraesCS5A02G291200.1	TaNAC001-A1	TraesCS5B02G290200.1	TaNAC001-B1	TraesCS5D02G298600.1	TaNAC001-D1	­	­
LOC_Os03g60080.1	ONAC002	Os03g0815100	TraesCS5A02G468300.1	TaNAC002-A1	TraesCS5B02G480900.2	TaNAC002-B1	TraesCS5D02G481200.1	TaNAC002-D1	­	­
LOC_Os01g09550.1	ONAC003	Os01g0191300	TraesCS3A02G107400.1	TaNAC003-A1	TraesCS3B02G126200.3	TaNAC003-B1	TraesCS3D02G109400.2	TaNAC003-D1	­	­
LOC_Os04g38720.1	ONAC004	Os04g0460600	TraesCS2A02G338300.1	TaNAC004-A1	TraesCS2B02G343600.1	TaNAC004-B1	TraesCS2D02G324700.1	TaNAC004-D1	­	­
LOC_Os08g42400.1	ONAC005	Os08g0535800	TraesCS7A02G263100.1	TaNAC005-A1	TraesCS7B02G160900.1	TaNAC005-B1	TraesCS7D02G263800.1	TaNAC005-D1	­	­
LOC_Os03g42630.1	ONAC006	Os03g0624600	TraesCS4A02G242700.1	TaNAC006-A1	TraesCS4B02G072400.1	TaNAC006-B1	TraesCS4D02G071200.1	TaNAC006-D1	­	­
LOC_Os06g04090.1	ONAC007	Os06g0131700	TraesCS4A02G419900.1	TaNAC007-A1-1	­	­	TraesCS7D02G062400.1	TaNAC007-D2	­	­
			TraesCS4A02G420100.1	TaNAC007-A1-2	­	­	­	­	­	­
			TraesCS4A02G421000.1	TaNAC007-A1-3	­	­	­	­	­	­
			TraesCS4A02G420000.1	TaNAC007-A2	­	­	TraesCS7D02G063300.1	TaNAC007-D2	­	­
			TraesCS4A02G420200.1	TaNAC007-A3	­	­	TraesCS7D02G062600.1	TaNAC007-D3	­	­
			TraesCS4A02G420900.1	TaNAC007-A4-1	­	­	TraesCS7D02G062300.1	TaNAC007-D4	­	­
			TraesCS7A02G068200.1	TaNAC007-A4-2	­	­	­	­	­	­
			TraesCS7A02G068300.1	TaNAC007-A4-3	­	­	­	­	­	­
			TraesCS4A02G421100.1	TaNAC007-A5	­	­	­	­	­	­
			TraesCS4A02G421200.1	TaNAC007-A6	­	­	­	­	­	­
			TraesCS4A02G421300.1	TaNAC007-A7-1	­	­	TraesCS7D02G062100.1	TaNAC007-D7	­	­
			TraesCS7A02G068000.1	TaNAC007-A7-2	­	­	­	­	­	­
LOC_Os04g43560.1	ONAC008	Os04g0515900	TraesCS2A02G382400.1	TaNAC008-A1	TraesCS2B02G399700.1	TaNAC008-B1	TraesCS2D02G378800.1	TaNAC008-D1	­	­
LOC_Os11g08210.1	ONAC009	Os11g0184900	TraesCS4A02G219700.1	TaNAC009-A1	TraesCS4B02G098200.1	TaNAC009-B1	TraesCS4D02G094400.1	TaNAC009-D1	­	­
LOC_Os07g37920.1	ONAC010	Os07g0566500	TraesCS2A02G201800.2	TaNAC010-A1	TraesCS2B02G228900.1	TaNAC010-B1	TraesCS2D02G214100.1	TaNAC010-D1	­	­
			TraesCS6A02G108300.2	TaNAC010-A2	­	­	TraesCS6D02G096300.1	TaNAC010-D2	­	­
LOC_Os06g46270.1	ONAC011	Os06g0675600	TraesCS7A02G464100.1	TaNAC011-A1	TraesCS7B02G364600.1	TaNAC011-B1	TraesCS7D02G451700.1	TaNAC011-D1	­	­
			TraesCS7A02G464800.1	TaNAC011-A2	TraesCS7B02G365300.1	TaNAC011-B2	TraesCS7D02G452500.1	TaNAC011-D2	­	­
LOC_Os05g37080.1	ONAC012	Os05g0442700	TraesCS1A02G275900.1	TaNAC012-A1-1	TraesCS1B02G285100.1	TaNAC012-B1-1	TraesCS1D02G275500.1	TaNAC012-D1	­	­
			TraesCS1A02G276000.1	TaNAC012-A1-2	TraesCS1B02G285200.1	TaNAC012-B1-2	-	­	­	­
LOC_Os02g15340.1	ONAC013	Os02g0252200	-	­	-	­	-	­	­	­
AK105493	ONAC014	Os01g0675800	TraesCS3A02G269900.1	TaNAC014-A1	TraesCS3B02G303800.1	TaNAC014-B1	TraesCS3D02G269600.1	TaNAC014-D1	­	­
LOC_Os07g48550.1	ONAC015	Os07g0684800	TraesCS2A02G101000.1	TaNAC015-A1	-	-	TraesCS2D02G100600.1	TaNAC015-D1-1	­	­
			­	­	-	-	TraesCS2D02G100700.1	TaNAC015-D1-2	­	­
			TraesCS2A02G101100.1	TaNAC015-A2	TraesCS2B02G118200.1	TaNAC015-B2-1	­	­	­	­
			­	­	TraesCS2B02G118300.1	TaNAC015-B2-2	­	­	­	­
			­	­	TraesCS2B02G118400.1	TaNAC015-B2-3	­	­	­	­
			TraesCS2A02G101200.1	TaNAC015-A3	­	­	TraesCS2D02G100800.1	TaNAC015-D3	­	­
			TraesCS2A02G101400.1	TaNAC015-A4	TraesCS2B02G118500.1	TaNAC015-B4	TraesCS2D02G100900.1	TaNAC015-D4	­	­
LOC_Os01g01430.1	ONAC016	Os01g0104200	TraesCS3A02G078400.1	TaNAC016-A1	TraesCS3B02G093300.1	TaNAC016-B1	TraesCS3D02G078900.1	TaNAC016-D1	­	­
LOC_Os11g05614.1	ONAC017	Os11g0154500	TraesCS5A02G127200.1	TaNAC017-A1	TraesCS5B02G126300.1	TaNAC017-B1	TraesCS5D02G134800.1	TaNAC017-D1	­	­
LOC_Os10g38834.1	ONAC018	Os10g0532000	TraesCS5A02G491700.1	TaNAC018-A1	TraesCS4B02G320300.1	TaNAC018-B1	TraesCS4D02G316800.1	TaNAC018-D1	­	­
LOC_Os06g01230.1	ONAC019	Os06g0101800	TraesCS4A02G499900.1	TaNAC019-A1-1	­	­	TraesCS7D02G000200.1	TaNAC019-D1	­	­
			TraesCS7A02G000300.1	TaNAC019-A1-2	­	­	­	­	­	­
LOC_Os01g01470.1	ONAC020	Os01g0104500	TraesCS3A02G077900.1	TaNAC020-A1	TraesCS3B02G092800.1	TaNAC020-B1	TraesCS3D02G078500.1	TaNAC020-D1	­	­
			­	­	TraesCS3B02G092900.3	TaNAC020-B2	­	­	­	­
			TraesCS5A02G245900.2	TaNAC020-A3	TraesCS5B02G243300.1	TaNAC020-B3	­	­	­	­
			TraesCS7A02G152400.1	TaNAC020-A4-1	TraesCS7B02G056300.1	TaNAC020-B4	TraesCS7D02G154200.1	TaNAC020-D4	­	­
			TraesCS7A02G152500.1	TaNAC020-A4-2	­	­	­	­	­	­
			TraesCS7A02G189200.1	TaNAC020-A5	TraesCS7B02G094000.1	TaNAC020-B5	TraesCS7D02G189900.1	TaNAC020-D5	­	­
			TraesCS7A02G194700.1	TaNAC020-A6	TraesCS7B02G100300.1	TaNAC020-B6	TraesCS7D02G196300.1	TaNAC020-D6	­	­
			TraesCS7A02G569100.1	TaNAC020-A7-1	TraesCS7B02G489500.2	TaNAC020-B7	TraesCS7D02G543400.1	TaNAC020-D7-1	­	­
			TraesCS7A02G569300.1	TaNAC020-A7-2	­	­	TraesCS7D02G543500.2	TaNAC020-D7-2	­	­
LOC_Os09g12380.1	ONAC021	Os09g0295000	­	­	­	­	TraesCS3D02G269200.1	TaNAC021-D1	­	­
LOC_Os03g04070.1	ONAC022	Os03g0133000	TraesCS5A02G500400.1	TaNAC022-A1-1	TraesCS4B02G328600.1	TaNAC022-B1-1	TraesCS4D02G325700.1	TaNAC022-D1-1	­	­
			TraesCS5A02G500500.1	TaNAC022-A1-2	TraesCS4B02G328700.1	TaNAC022-B1-2	TraesCS4D02G325800.1	TaNAC022-D1-2	­	­
			TraesCS5A02G500600.1	TaNAC022-A1-3	TraesCS4B02G328800.1	TaNAC022-B1-3	­	­	­	­
			TraesCS5A02G500700.1	TaNAC022-A1-4	TraesCS4B02G328900.1	TaNAC022-B1-4	­	­	­	­
			­	­	TraesCS4B02G329100.1	TaNAC022-B1-5	­	­	­	­
LOC_Os02g12310.1	ONAC023	Os02g0214500	-	­	-	­	-	­	­	­
LOC_Os05g34310.1	ONAC024	Os05g0415400	-	­	-	­	-	­	­	­
LOC_Os11g31330.1	ONAC025	Os11g0512000	-	­	-	­	-	­	­	­
LOC_Os01g29840.1	ONAC026	Os01g0393100	-	­	-	­	-	­	­	­
LOC_Os02g36880.1	ONAC027	Os02g0579000	-	­	-	­	-	­	­	­
LOC_Os02g34970.1	ONAC028	Os02g0555300	-	­	-	­	-	­	­	­
LOC_Os08g02300.1	ONAC029	Os08g0115800	TraesCS7A02G317100.1	TaNAC029-A1	-	­	TraesCS7D02G314000.2	TaNAC029-D1	­	­
LOC_Os01g23710	ONAC030	Os01g0339500	-	­	-	­	-	­	­	­
LOC_Os08g01330.1	ONAC031	Os08g0103900	TraesCS2A02G565900.1	TaNAC031-A1-1	TraesCS2B02G627000.1	TaNAC031-B-1	TraesCS2D02G576200.1	TaNAC031-D-1	­	­
			TraesCS2A02G566000.1	TaNAC031-A1-2	-	­	-	­	­	­
			TraesCS2A02G566100.1	TaNAC031-A2	TraesCS2B02G627200.1	TaNAC031-B2	TraesCS2D02G576300.1	TaNAC031-D2-1	­	­
			-	­	-	­	TraesCS2D02G576400.1	TaNAC031-D2-2	­	­
			TraesCS2A02G566200.1	TaNAC031-A3-1	TraesCS2B02G627100.1	TaNAC031-B3	-	­	­	­
			TraesCS2A02G566400.1	TaNAC031-A3-2	-	­	-	­	­	­
			TraesCS2A02G566300.1	TaNAC031-A4	-	­	TraesCS2D02G576500.2	TaNAC031-D4	­	­
LOC_Os02g56600.1	ONAC032	Os02g0810900	TraesCS6A02G378500.1	TaNAC032-A1	TraesCS6B02G416400.1	TaNAC032-B1	TraesCS6D02G362800.1	TaNAC032-D1	­	­
			TraesCS6A02G378600.1	TaNAC032-A2	TraesCS6B02G416300.1	TaNAC032-B2-1	TraesCS6D02G362900.1	TaNAC032-D2	­	­
			-	­	TraesCS6B02G416500.1	TaNAC032-B2-2	-	­	­	­
LOC_Os01g28050.1	ONAC033	Os01g0378400	-	­	-	­	-	­	­	­
LOC_Os01g59640.1	ONAC035	Os01g0811500	-	­	-	­	-	­	­	­
LOC_Os05g35170.1	ONAC036	Os05g0426200	TraesCS1A02G266300.2	TaNAC036-A1-1	TraesCS1B02G277300.1	TaNAC036-B1	TraesCS1D02G266500.1	TaNAC036-D1	­	­
			TraesCS5A02G220900.1	TaNAC036-A1-2	­	­	­	­	­	­
LOC_Os08g06140.1	ONAC037	Os08g0157900	TraesCS7A02G299600.3	TaNAC037-A1	TraesCS7B02G187600.1	TaNAC037-B1	TraesCS7D02G295100.1	TaNAC037-D1	­	­
LOC_Os01g71790.1	ONAC038	Os01g0946200	TraesCS3A02G485400.1	TaNAC038-A1	TraesCS3B02G533100.1	TaNAC038-B1	TraesCS3D02G480700.1	TaNAC038-D1	­	­
			TraesCS3A02G485500.1	TaNAC038-A2	TraesCS3B02G533200.1	TaNAC038-B2-1	TraesCS3D02G480900.1	TaNAC038-D2	­	­
			-	­	TraesCS3B02G534500.1	TaNAC038-B2-2	-	­	­	­
			TraesCS3A02G486500.1	TaNAC038-A3	-	­	TraesCS3D02G481900.1	TaNAC038-D3	­	­
LOC_Os03g21030.1	ONAC039	Os03g0327100	TraesCS4A02G130600.1	TaNAC039-A1	TraesCS4B02G174000.1	TaNAC039-B1	TraesCS4D02G176000.1	TaNAC039-D1	­	­
LOC_Os08g44820.1	ONAC040	Os08g0562200	­	­	TraesCS7B02G196900.1	TaNAC040-B1	TraesCS7D02G283800.1	TaNAC040-D1	TraesCSU02G135000.1	TaNAC040-U1
LOC_Os01g70110.1	ONAC041	Os01g0925400	TraesCS3A02G438900.1	TaNAC041-A1	TraesCS3B02G472800.1	TaNAC041-B1	TraesCS3D02G431700.1	TaNAC041-D1	­	­
LOC_Os09g32040.1	ONAC042	Os09g0493700	TraesCS5A02G271500.2	TaNAC042-A1	­	­	TraesCS5D02G279100.2	TaNAC042-D1	­	­
LOC_Os02g06950.1	ONAC043	Os02g0165400	-	­	-	­	-	­	­	­
LOC_Os02g18460.1	ONAC044	Os02g0285900	TraesCS3A02G471300.1	TaNAC044-A1	-	­	TraesCS3D02G467000.1	TaNAC044-D1	­	­
LOC_Os11g03370.1	ONAC045	Os11g0127600	TraesCS5A02G143100.1	TaNAC045-A1	TraesCS5B02G141900.1	TaNAC045-B1	TraesCS5D02G148900.1	TaNAC045-D1	­	­
LOC_Os02g18470.1	ONAC046	Os02g0286000	-	­	-	­	-	­	­	­
AK068153	ONAC047	-	-	­	-	­	-	­	­	­
LOC_Os01g66120.1	ONAC048	Os01g0884300	TraesCS3A02G406000.1	TaNAC048-A1	TraesCS3B02G439600.1	TaNAC048-B1	TraesCS3D02G401200.1	TaNAC048-D1	­	­
LOC_Os08g02160.1	ONAC049	-	-	­	-	­	-	­	­	­
LOC_Os02g38130.1	ONAC050	Os02g0594800	TraesCS2A02G325900.2	TaNAC050-A1-1	TraesCS2B02G355300.2	TaNAC050-B1	TraesCS2D02G336300.1	TaNAC050-D1	­	­
			TraesCS2A02G326600.1	TaNAC050-A1-2	-	­	­	­	­	­
			TraesCS2A02G326300.2	TaNAC050-A2-1	TraesCS2B02G355600.1	TaNAC050-B2-1	TraesCS2D02G336500.1	TaNAC050-D2	­	­
			TraesCS2A02G326400.2	TaNAC050-A2-2	TraesCS2B02G355700.1	TaNAC050-B2-2	-	­	­	­
			TraesCS2A02G326500.1	TaNAC050-A3	TraesCS2B02G355400.1	TaNAC050-B3-1	TraesCS2D02G336400.1	TaNAC050-D3	­	­
			­	­	TraesCS2B02G355500.1	TaNAC050-B3-2	­	­	­	­
			TraesCS6A02G208900.3	TaNAC050-A4	TraesCS6B02G237900.3	TaNAC050-B4	TraesCS6D02G192400.1	TaNAC050-D4	­	­
LOC_Os02g41450.1	ONAC051	Os02g0623300	-	­	-	­	-	­	­	­
LOC_Os02g42970.1	ONAC052	Os02g0643600	TraesCS6A02G237900.1	TaNAC052-A1	TraesCS6B02G286200.1	TaNAC052-B1	TraesCS6D02G220600.1	TaNAC052-D1	­	­
LOC_Os03g02800.1	ONAC054	Os03g0119966	TraesCS5A02G519300.1	TaNAC054-A1	TraesCS4B02G350600.1	TaNAC054-B1	TraesCS4D02G345300.1	TaNAC054-D1	­	­
LOC_Os03g01870.1	ONAC055	Os03g0109000	-	­	-	­	-	­	­	­
LOC_Os03g03540.1	ONAC056	-	-	­	-	­	-	­	­	­
LOC_Os03g12120.1	ONAC057	Os03g0221300	-	­	-	­	-	­	­	­
LOC_Os03g21060.1	ONAC058	Os03g0327800	TraesCS2A02G101900.1	TaNAC058-A1-1	TraesCS2B02G119000.1	TaNAC058-B1-1	TraesCS2D02G101300.1	TaNAC058-D1-1	­	­
			TraesCS2A02G102000.1	TaNAC058-A1-2	TraesCS2B02G119100.1	TaNAC058-B1-2	TraesCS2D02G101400.1	TaNAC058-D1-2	­	­
LOC_Os01g64310.1	ONAC059	Os01g0862800	TraesCS3A02G375400.1	TaNAC059-A1	TraesCS3B02G407600.1	TaNAC059-B1	TraesCS3D02G367900.1	TaNAC059-D1	­	­
LOC_Os12g41680.1	ONAC060	Os12g0610600	TraesCS5A02G049100.2	TaNAC060-A1	TraesCS5B02G054200.2	TaNAC060-B1	TraesCS5D02G059700.2	TaNAC060-D1	­	­
LOC_Os10g21560.1	ONAC061	Os10g0359500	TraesCS2A02G053500.1	TaNAC061-A1	TraesCS2B02G067400.1	TaNAC061-B1	TraesCS6D02G140200.1	TaNAC061-D1	­	­
LOC_Os05g48850.1	ONAC062	Os05g0563000	TraesCS3A02G245900.2	TaNAC062-A1	TraesCS3B02G273600.1	TaNAC062-B1	TraesCS3D02G245500.1	TaNAC062-D1	­	­
LOC_Os08g33910.1	ONAC063	Os08g0436700	TraesCS2A02G063200.1	TaNAC063-A1-1	TraesCS2B02G075900.1	TaNAC063-B1-1	TraesCS2D02G061500.1	TaNAC063-D1-1	­	­
			TraesCS2A02G063300.1	TaNAC063-A1-2	TraesCS2B02G076000.1	TaNAC063-B1-2	-	­	­	­
			TraesCS2A02G063400.1	TaNAC063-A2	TraesCS2B02G076100.1	TaNAC063-B2	TraesCS2D02G061600.1	TaNAC063-D2	­	­
			TraesCS5A02G339600.1	TaNAC063-A3	TraesCS5B02G338400.1	TaNAC063-B3-1	TraesCS5D02G344100.1	TaNAC063-D3-1	­	­
			­	­	TraesCS5B02G338700.1	TaNAC063-B3-2	TraesCS5D02G472600.1	TaNAC063-D3-2	­	­
LOC_Os03g39050.1	ONAC064	Os03g0587700	-	­	-	­	-	­	­	­
LOC_Os03g39050.1	ONAC064	Os03g0587850	-	­	-	­	-	­	­	­
LOC_Os07g27330.1	ONAC065	Os07g0456900	-	­			-	­	­	­
LOC_Os03g56580.1	ONAC066	Os03g0777000	-	­	TraesCS4B02G384700.1	TaNAC066-B1	-	­	­	­
			TraesCS5A02G411700.1	TaNAC066-A2-1	TraesCS5B02G415400.1	TaNAC066-B2-1	TraesCS5D02G420800.1	TaNAC066-D2-1	­	­
			TraesCS5A02G411800.1	TaNAC066-A2-2	TraesCS5B02G415600.1	TaNAC066-B2-2	TraesCS5D02G421000.1	TaNAC066-D2-2	­	­
			TraesCS5A02G411900.1	TaNAC066-A2-3	TraesCS5B02G415700.1	TaNAC066-B2-3	TraesCS5D02G421100.1	TaNAC066-D2-3	­	­
LOC_Os07g12340.1	ONAC067	Os07g0225300	TraesCS6A02G057400.1	TaNAC067-A1	TraesCS6B02G075200.1	TaNAC067-B1	TraesCS6D02G059300.1	TaNAC067-D1	­	­
LOC_Os01g60020.1	ONAC068	Os01g0816100	TraesCS3A02G339600.1	TaNAC068-A1	TraesCS3B02G371200.1	TaNAC068-B1	TraesCS3D02G333100.1	TaNAC068-D1	­	­
LOC_Os03g39100.1	ONAC069	Os03g0588000	-	­	-	­	-	­	­	­
LOC_Os02g57650.1	ONAC070	Os02g0822400	TraesCS6A02G406700.1	TaNAC070-A1	TraesCS6B02G451300.1	TaNAC070-B1	TraesCS6D02G390200.1	TaNAC070-D1	­	­
LOC_Os03g59730.1	ONAC071	Os03g0811850	-	­	-	­	-	­	­	­
LOC_Os09g32260.1	ONAC072	Os09g0497900	TraesCS5A02G275900.1	TaNAC072-A1	TraesCS5B02G275200.1	TaNAC072-B1	TraesCS5D02G283200.1	TaNAC072-D1	­	­
LOC_Os01g48130.1	ONAC073	Os01g0672100	-	­	-	­	-	­	­	­
LOC_Os01g15640.1	ONAC074	Os01g0261200	TraesCS3A02G176500.1	TaNAC074-A1	TraesCS3B02G208300.2	TaNAC074-B1	TraesCS3D02G183900.2	TaNAC074-D1	­	­
LOC_Os01g66490.1	ONAC075	Os01g0888300	TraesCS3A02G403300.1	TaNAC075-A1	TraesCS3B02G436900.1	TaNAC075-B1	TraesCS3D02G398200.1	TaNAC075-D1	­	­
LOC_Os03g61249.1	ONAC076	-	-	­	-	­	-	­	­	­
LOC_Os03g61319.1	ONAC077	-	-	­	-	­	-	­	­	­
LOC_Os03g62470.1	ONAC078	-	-	­	-	­	-	­	­	­
LOC_Os04g35660.1	ONAC079	Os04g0437000	TraesCS2A02G306800.1	TaNAC079-A1	TraesCS2B02G323500.1	TaNAC079-B1	TraesCS2D02G305300.1	TaNAC079-D1	­	­
LOC_Os04g39960.1	ONAC080	Os04g0475400	TraesCS2A02G328100.1	TaNAC080-A1	­	­	TraesCS2D02G334800.1	TaNAC080-D1	­	­
			­	­	TraesCS2B02G353800.1	TaNAC080-B2	TraesCS2D02G334200.1	TaNAC080-D2	­	­
			TraesCS2A02G328200.1	TaNAC080-A3-1	TraesCS2B02G353900.1	TaNAC080-B3-1	TraesCS2D02G334300.1	TaNAC080-D3-1	­	­
			TraesCS2A02G328300.1	TaNAC080-A3-2	­	­	TraesCS2D02G334500.1	TaNAC080-D3-2	­	­
			TraesCS2A02G328400.1	TaNAC080-A4	TraesCS2B02G359200.1	TaNAC080-B4	TraesCS2D02G334600.1	TaNAC080-D4-1	­	­
			­	­	­	­	TraesCS2D02G334400.1	TaNAC080-D4-2	­	­
			TraesCS2A02G328500.1	TaNAC080-A5	-	­	-	­	­	­
			TraesCS2A02G354300.1	TaNAC080-A6	TraesCS2B02G375000.1	TaNAC080-B6	TraesCS2D02G354700.1	TaNAC080-D6	­	­
LOC_Os04g40140	ONAC081	Os04g0477300	-	­	-	­	-	­	­	­
LOC_Os04g45340	ONAC082	Os04g0536500	TraesCS2A02G386300.1	TaNAC082-A1	TraesCS2B02G403300.1	TaNAC082-B1	TraesCS2D02G382800.1	TaNAC082-D1	­	­
LOC_Os04g52810.1	ONAC083	Os04g0619000	­	­	­	­	­	­	­	­
LOC_Os04g59470.1	ONAC084	Os04g0691300	TraesCS7A02G326000.1	TaNAC084-A1	TraesCS7B02G226600.1	TaNAC084-B1	TraesCS7D02G322700.1	TaNAC084-D1	­	­
LOC_Os05g10620.1	ONAC085	Os05g0194500	TraesCS3A02G377700.2	TaNAC085-A1	TraesCS3B02G410500.1	TaNAC085-B1	TraesCS3D02G370800.1	TaNAC085-D1	­	­
LOC_Os05g25960.1	ONAC086	Os05g0325300	-	­	-	­	-	­	­	­
LOC_Os05g34600.1	ONAC087	Os05g0418800	TraesCS1A02G261800.1	TaNAC087-A1	TraesCS1B02G272600.1	TaNAC087-B1	TraesCS1D02G261800.1	TaNAC087-D1	­	­
LOC_Os05g34830.1	ONAC088	Os05g0421600*	TraesCS1A02G263700.1	TaNAC088-A1	TraesCS1B02G274300.1	TaNAC088-B1	TraesCS1D02G263800.1	TaNAC088-D1	­	­
LOC_Os05g43960.1	ONAC089	Os05g0515800	-	­	-	­	-	­	­	­
LOC_Os06g01480.1	ONAC090	Os06g0104200	TraesCS4A02G486200.1	TaNAC090-A1	­	­	TraesCS7D02G008500.1	TaNAC090-D1	­	­
			TraesCS7A02G008800.1	TaNAC090-A2	­	­	­	­	­	­
LOC_Os06g23650.1	ONAC092	Os06g0344900	TraesCS7A02G334800.1	TaNAC092-A1	TraesCS7B02G246300.1	TaNAC092-B1	TraesCS7D02G342300.1	TaNAC092-D1	­	­
LOC_Os06g33940.1	ONAC093	Os06g0530400	TraesCS7A02G349500.1	TaNAC093-A1	TraesCS7B02G233300.1	TaNAC093-B1	TraesCS7D02G329200.1	TaNAC093-D1	­	­
LOC_Os06g36480.1	ONAC094	Os06g0560300*	TraesCS7A02G357500.1	TaNAC094-A1	TraesCS7B02G270300.1	TaNAC094-B1	TraesCS7D02G365200.1	TaNAC094-D1	­	­
LOC_Os06g51070.1	ONAC095	Os06g0726300	TraesCS7A02G549000.1	TaNAC095-A1	TraesCS7B02G472200.1	TaNAC095-B1-1	TraesCS7D02G535300.1	TaNAC095-D1	­	­
			­	­	TraesCS7B02G472600.1	TaNAC095-B1-2	­	­	­	­
LOC_Os07g04560.1	ONAC096	Os07g0138200	-	­	-	­	-	­	­	­
LOC_Os07g09740.1	ONAC097	Os07g0195600	-	­	-	­	-	­	­	­
LOC_Os07g09830.1	ONAC098	Os07g0196500	-	­	-	­	-	­	­	­
LOC_Os07g09860.1	ONAC099	Os07g0196800	-	­	-	­	-	­	­	­
LOC_Os07g13920.1	ONAC100	Os07g0242800	-	­	-	­	-	­	­	­
LOC_Os07g17180.1	ONAC101	Os07g0272700	­	­	TraesCS2B02G100600.1	TaNAC101-B1	TraesCS2D02G083700.1	TaNAC101-D1	­	­
LOC_Os07g27340.1	ONAC102	Os07g0457100	-	­	-	­	-	­	­	­
LOC_Os07g48450.1	ONAC103	Os07g0683200	-	­	-	­	-	­	­	­
LOC_Os08g10080.1	ONAC104	Os08g0200600	TraesCS2A02G462500.1	TaNAC104-A1	TraesCS2B02G484100.1	TaNAC104-B1	TraesCS2D02G462900.1	TaNAC104-D1	­	­
			TraesCS7A02G305200.1	TaNAC104-A2	TraesCS7B02G205600.1	TaNAC104-B2	TraesCS7D02G302000.1	TaNAC104-D2	­	­
LOC_Os08g23880.1	ONAC105	Os08g0327800	-	­	-	­	-	­	­	­
LOC_Os08g33670.1	ONAC106	Os08g0433500	-	­	-	­	-	­	­	­
LOC_Os08g40030.1	ONAC107	Os08g0511200	TraesCS7A02G247600.1	TaNAC107-A1	TraesCS7B02G143900.1	TaNAC107-B1	TraesCS7D02G246100.1	TaNAC107-D1	­	­
LOC_Os09g24560.1	ONAC108	Os09g0411900	-	­	-	­	-	­	­	­
LOC_Os09g38000.1	ONAC109	Os09g0552800	-	­	TraesCS5B02G356000.1	TaNAC109-B1	TraesCS5D02G360700.1	TaNAC109-D1	­	­
			TraesCS5A02G353500.1	TaNAC109-A2	TraesCS5B02G356100.1	TaNAC109-B2	TraesCS5D02G360800.1	TaNAC109-D2	­	­
LOC_Os09g38010.1	ONAC110	Os09g0552900	-	­	-	­	-	­	­	­
LOC_Os10g09820.1	ONAC111	Os10g0177000	-	­	-	­	-	­	­	­
LOC_Os10g25620.1	ONAC112	Os10g0395650	-	­	-	­	-	­	­	­
LOC_Os10g25620.1	ONAC112	Os10g0395700	-	­	-	­	-	­	­	­
LOC_Os10g25630	ONAC113	Os10g0396000	-	­	-	­	-	­	­	­
LOC_Os10g25640.1	ONAC114	Os10g0396050	-	­	-	­	-	­	­	­
LOC_Os10g26240.1	ONAC115	Os10g0401550	-	­	-	­	-	­	­	­
LOC_Os10g26250	ONAC116	-	-	­	-	­	-	­	­	­
LOC_Os10g26270.1	ONAC117	Os10g0402100	-	­	-	­	-	­	­	­
LOC_Os10g26270.1	ONAC117	Os10g0402150	-	­	-	­	-	­	­	­
LOC_Os10g27360.1	ONAC118	Os10g0413700	TraesCS2A02G459700.1	TaNAC118-A1	TraesCS2B02G481400.1	TaNAC118-B1	TraesCS2D02G460000.1	TaNAC118-D1	­	­
			TraesCS7A02G106300.1	TaNAC118-A2	TraesCS7B02G004900.1	TaNAC118-B2	TraesCS7D02G100400.1	TaNAC118-D2	­	­
			TraesCS7A02G375300.1	TaNAC118-A3	TraesCS7B02G252100.1	TaNAC118-B3	TraesCS7D02G371800.1	TaNAC118-D3-1
			­	­	-	­	TraesCS7D02G348100.1	TaNAC118-D3-2
					TraesCS7B02G499400.1	TaNAC118-B4	TraesCS5D02G537600.1	TaNAC118-D4
LOC_Os10g27390.1	ONAC119	Os10g0414000	-	­	-	­	-	­	­	­
LOC_Os10g33760.1	ONAC120	Os10g0477600	-	­	-	­	-	­	­	­
LOC_Os10g42130.1	ONAC121	Os10g0571600	TraesCS1A02G190100.1	TaNAC121-A1	TraesCS1B02G192200.1	TaNAC121-B1	TraesCS1D02G194200.2	TaNAC121-D1	-	-
LOC_Os11g03300.1	ONAC122	Os11g0126900	-	­	-	­	-	­	­	­
LOC_Os11g03310.1	ONAC123	Os11g0127000	-	­	-	­	-	­	­	­
LOC_Os11g04470.1	ONAC124	Os11g0140500	-	­	-	­	-	­	­	­
LOC_Os11g04960.1	ONAC125	Os11g0146900	-	­	-	­	-	­	­	­
LOC_Os11g07700.1	ONAC126	Os11g0179300	-	­	-	­	-	­	­	­
LOC_Os11g31340.1	ONAC127	Os11g0512100	-	­	-	­	-	­	­	­
LOC_Os11g31360.1	ONAC128	Os11g0512200	-	­	-	­	-	­	­	­
LOC_Os11g31380.1	ONAC129	Os11g0512600	-	­	-	­	-	­	­	­
LOC_Os11g45950.1	ONAC130	Os11g0686700	-	­	-	­	-	­	­	­
LOC_Os12g03040.1	ONAC131	Os12g0123700	TraesCS5A02G143200.1	TaNAC131-A1	TraesCS5B02G142100.1	TaNAC131-B1	TraesCS5D02G148800.1	TaNAC131-D1	­	­
LOC_Os12g03050.1	ONAC132	Os12g0123800	-	­	-	­	-	­	­	­
LOC_Os12g04230.1	ONAC133	Os12g0137000	­	­	TraesCS3B02G599700.1	TaNAC133-B1-1	TraesCS3D02G535500.1	TaNAC133-D1	­	­
			­	­	TraesCS3B02G599900.1	TaNAC133-B1-2	­	­	­	­
			­	­	TraesCS3B02G600000.1	TaNAC133-B1-3	­	­	­	­
			TraesCS4A02G213100.1	TaNAC133-A2	TraesCS4B02G102700.1	TaNAC133-B2	TraesCS4D02G099900.1	TaNAC133-D2-1	­	­
			­	­	­	­	TraesCS4D02G099300.1	TaNAC133-D2-2	­	­
			­	­	TraesCS7B02G077700.1	TaNAC133-B3	TraesCS7D02G174400.1	TaNAC133-D3	­	­
LOC_Os12g05990.1	ONAC134	Os12g0156100	-	­	-	­	-	­	­	­
LOC_Os12g07790.1	ONAC135	Os12g0177550	-	­	-	­	-	­	­	­
LOC_Os12g07790.1	ONAC135	Os12g0177600	-	­	-	­	-	­	­	­
LOC_Os12g22630.1	ONAC136	Os12g0415000	-	­	-	­	-	­	­	­
LOC_Os12g22940.1	ONAC137	Os12g0418300	-	­	-	­	-	­	­	­
LOC_Os12g23090.1	ONAC138	Os12g0419600	-	­	-	­	-	­	­	­
LOC_Os12g29330.1	ONAC139	Os12g0477400	-	­	-	­	-	­	­	­
LOC_Os12g43530.1	ONAC140	Os12g0630800	-	­	-	­	-	­	­	­
LOC_Os01g47670.1	ONAC141	Os01g0667000	TraesCS3A02G247500.1	TaNAC141-A1	TraesCS3B02G271900.1	TaNAC141-B1	TraesCS3D02G243900.1	TaNAC141-D1	­	­
LOC_Os03g61650.1	ONAC142	Os03g0832000	-	­	-	­	-	­	­	­
LOC_Os05g26026.1	ONAC143	Os05g0326800	-	­	-	­	-	­	­	­
LOC_Os05g26049.1	ONAC144	Os05g0326500	-	­	-	­	-	­	­	­
LOC_Os05g27749.1	ONAC145	Os05g0348500	-	­	-	­	-	­	­	­
LOC_Os07g31410.1	ONAC147	-	-	­	-	­	-	­	­	­
LOC_Os10g27380.1	ONAC148	Os10g0413900	-	­	-	­	-	­	­	­
LOC_Os11g04360.1	ONAC149	Os11g0139066	-	­	-	­	-	­	­	­
	ONAC150**	Os02g0745250	TraesCS6A02G307200.1	TaNAC150-A2	TraesCS6B02G335700.1	TaNAC150-B2	TraesCS6D02G286300.1	TaNAC150-D2	­	­
			TraesCS5A02G228000.1	TaNAC150-A1	TraesCS5B02G226800.1	TaNAC150-B1	TraesCS5D02G239600.1	TaNAC150-D1	­	­
	ONAC151**	Os04g0508400	TraesCS2A02G363700.1	TaNAC151-A1	TraesCS2B02G381700.1	TaNAC151-B1	TraesCS2D02G361500.1	TaNAC151-D1	­	­
	ONAC152**	Os12g0135850	­	­	TraesCS4B02G132500.1	TaNAC152-B1	TraesCS4D02G127300.1	TaNAC152-D1	­	­
			­	­	­	-	TraesCS7D02G205200.1	TaNAC152-D2	­	­
			TraesCS6A02G146100.1	TaNAC152-A3	TraesCS7B02G116200.1	TaNAC152-B3-1	TraesCS6D02G135400.1	TaNAC152-D3-1	­	­
			­	­	TraesCS7B02G116400.1	TaNAC152-B3-2	TraesCS7D02G210900.1	TaNAC152-D3-2	­	­
			TraesCS7A02G204300.1	TaNAC152-A4-1	TraesCS7B02G111900.1	TaNAC152-B4-4	TraesCS7D02G207400.1	TaNAC152-D4	­	­
			TraesCS7A02G204700.1	TaNAC152-A4-2	TraesCS7B02G111400.1	TaNAC152-B4-2	­	­	­	­
			­	­	TraesCS7B02G111300.1	TaNAC152-B4-1	­	­	­	­
			­	­	TraesCS7B02G111500.1	TaNAC152-B4-3	­	-	­	­
			TraesCS7A02G209100.1	TaNAC152-A5	­	­	­	-	­	­
			TraesCS7A02G209400.1	TaNAC152-A6-3	TraesCS7B02G116300.1	TaNAC152-B6	TraesCS7D02G211400.1	TaNAC152-D6	TraesCSU02G230600.1	TaNAC152-U6
			TraesCS7A02G209200.1	TaNAC152-A6-1	-	­	-	­	­	­
			TraesCS7A02G209300.1	TaNAC152-A6-2	-	­	-	­	­	­
			TraesCS7A02G209500.1	TaNAC152-A7	-	-	TraesCS7D02G211300.1	TaNAC152-D7	­	­
			-	­	-	­	-	­	TraesCSU02G174800.1	TaNAC152-U8
* OsNAC is not identified as the NAC gene in this study and is not included in the joined phylogeny, but the orthology between wheat and rice NAC was confirmed in EnsemblPlants (https://plants.ensembl.org/).
**OsNAC not present in MSU DB were assigned names in the current study following the rice nomenlature as in Shen et al. (2009).

## Sheet: Table S5
Table S5 Names of TaNACs that do not have OsNAC orthologs.
Subgenome A		Subgenome B		Subgenome D		Unknown chromosome U
RefSeq v1.1 ID	Gene name	RefSeq v1.1 ID	Gene name	RefSeq v1.1 ID	Gene name	RefSeq v1.1 ID	Gene name
-	-	-	-	-	-	TraesCSU02G215800.1	TaNAC153-U1
	-	-	-	-	-	TraesCSU02G163300.1	TaNAC154-U1
-	-	-	-	-	-	TraesCSU02G168500.1	TaNAC155-U1
TraesCS2A02G561700.1	TaNAC156-A1-1	-	-	TraesCS2D02G568000.1	TaNAC156-D1	-	-
TraesCS2A02G561800.1	TaNAC156-A1-2	-	-	-	-	-	-
TraesCS6A02G003800.1	TaNAC157-A1	TraesCS6B02G033000.1	TaNAC157-B1	-	-	-	-
-	-	TraesCS2B02G616900.1	TaNAC158-B1	TraesCS2D02G567000.1	TaNAC158-D1	TraesCSU02G137200.2	TaNAC158-U1
TraesCS2A02G311500.1	TaNAC159-A1	TraesCS2B02G328300.1	TaNAC159-B1	TraesCS2D02G309800.1	TaNAC159-D1	-	-
TraesCS3A02G162900.1	TaNAC160-A1	TraesCS3B02G194000.1	TaNAC160-B1	TraesCS3D02G170000.1	TaNAC160-D1	-	-
TraesCS4A02G131000.1	TaNAC161-A1	TraesCS4B02G173600.1	TaNAC161-B1	TraesCS4D02G175700.1	TaNAC161-D1	-	-
-	-	-	-	TraesCS1D02G004800.1	TaNAC162-D1	-	-
TraesCS7A02G318500.1	TaNAC163-A1	TraesCS7B02G219400.1	TaNAC163-B1	TraesCS7D02G315100.1	TaNAC163-D1	-	-
TraesCS5A02G467300.1	TaNAC164-A1	-	-	-	-	-	-
TraesCS4A02G065000.5	TaNAC165-A1	TraesCS4B02G242600.3	TaNAC165-B1	TraesCS4D02G242000.3	TaNAC165-D1	-	-
-	-	TraesCS2B02G376900.1	TaNAC166-B1	TraesCS6D02G266000.1	TaNAC166-D1	-	-
TraesCS7A02G208200.1	TaNAC167-A1	TraesCS7B02G115400.1	TaNAC167-B1	TraesCS7D02G210600.1	TaNAC167-D1	-	-
TraesCS3A02G336300.1	TaNAC168-A1	TraesCS3B02G367100.1	TaNAC168-B1-1	TraesCS3D02G329300.1	TaNAC168-D1	-	-
-	-	TraesCS3B02G367400.1	TaNAC168-B1-2	-	-	-	-
TraesCS2A02G409900.1	TaNAC169-A1	-	-	-	-	-	-
TraesCS6A02G299600.1	TaNAC170-A1	-	-	TraesCS6D02G279500.1	TaNAC170-D1	-	-
TraesCS6A02G299500.1	TaNAC171-A1	TraesCS6B02G329200.1	TaNAC171-B1	TraesCS6D02G279400.1	TaNAC171-D1	-	-
TraesCS3A02G113300.1	TaNAC172-A1	-	-	-	-	-	-
-	-	TraesCS6B02G323600.1	TaNAC173-B1-1	-	-	-	-
-	-	TraesCS6B02G323700.1	TaNAC173-B1-2	-	-	-	-
TraesCS6A02G392900.1	TaNAC174-A1	TraesCS6B02G433100.1	TaNAC174-B1	-	-	-	-
TraesCS5A02G099000.1	TaNAC175-A1	TraesCS5B02G104200.1	TaNAC175-B1	TraesCS5D02G111300.1	TaNAC175-D1	-	-
-	-	TraesCS4B02G069400.1	TaNAC176-B1	-	-	-	-
-	-	-	-	TraesCS7D02G034000.1	TaNAC177-D1	-	-
-	-	TraesCS7B02G461700.1	TaNAC178-B1	-	-	-	-
-	-	TraesCS7B02G481400.1	TaNAC179-B1	-	-	-	-
-	-	TraesCS3B02G421300.1	TaNAC180-B1	TraesCS3D02G381900.1	TaNAC180-D1	-	-
TraesCS3A02G387500.1	TaNAC181-A1	TraesCS3B02G446100.1	TaNAC181-B1	TraesCS3D02G406800.1	TaNAC181-D1	-	-
TraesCS6A02G051700.1	TaNAC182-A1	-	-	-	-	-	-
-	-	-	-	-	-	TraesCSU02G119900.1	TaNAC183-U1
TraesCS6A02G065600.1	TaNAC184-A1-1	TraesCS6B02G088700.1	TaNAC184-B1	-	-	TraesCSU02G120000.1	TaNAC184-U1
TraesCS6A02G065700.1	TaNAC184-A1-2	-	-	-	-	-	-
-	-	TraesCS1B02G113200.1	TaNAC185-B1-1	TraesCS1D02G094300.1	TaNAC185-D1	-	-
-	-	TraesCS1B02G113000.1	TaNAC185-B1-2	-	-	-	-
TraesCS3A02G157600.1	TaNAC186-A1	TraesCS3B02G184300.1	TaNAC186-B1-1	TraesCS3D02G165200.1	TaNAC186-D1	-	-
-	-	TraesCS3B02G184500.1	TaNAC186-B1-2	-	-	-	-

## Sheet: Table S6
Table S6 List of wheat (RefSeq v1.1), barley (IBSC v2), rice (IRGSP 1.0) and Arabidopsis (TAIR10) high confidence NAC transcripts and a list of low confidence wheat NAC transcripts.
Wheat NAC		Barley NAC	Rice NAC	Arabidopsis NAC
High confidence1	Low confidence
TraesCS1A02G190100.1	TraesCS3D02G078400LC.1	HORVU0Hr1G000630.1	Os01t0104200-00	AT5G39610.1
TraesCS1A02G261800.1	TraesCS6B02G207500LC.1	HORVU0Hr1G005130.1	Os01t0104500-01	AT5G61430.1
TraesCS1A02G263700.1	TraesCS5A02G495000LC.1	HORVU0Hr1G011330.2	Os01t0191300-01	AT5G53950.1
TraesCS1A02G266300.2	TraesCS2B02G159400LC.1	HORVU0Hr1G017490.7	Os01t0261200-01	AT5G18270.1
TraesCS1A02G275900.1	TraesCS7B02G820300LC.1	HORVU0Hr1G022820.1	Os01t0393100-01	AT3G18400.1
TraesCS1A02G276000.1	TraesCS2B02G930800LC.1	HORVU0Hr1G026330.2	Os01t0667000-00	AT5G07680.1
TraesCS1B02G113000.1	TraesCS5B02G388500LC.1	HORVU0Hr1G026590.1	Os01t0672100-02	AT3G29035.1
TraesCS1B02G113200.1	TraesCS2A02G720700LC.2	HORVU0Hr1G028970.1	Os01t0675800-01	AT3G15170.1
TraesCS1B02G192200.1	TraesCS2D02G698900LC.1	HORVU0Hr1G038150.2	Os01t0816100-01	AT2G24430.1
TraesCS1B02G272600.1	TraesCS5D02G438000LC.1	HORVU1Hr1G020380.1	Os01t0862800-01	AT1G54330.1
TraesCS1B02G274300.1	TraesCS2A02G727900LC.1	HORVU1Hr1G021800.3	Os01t0884300-01	AT5G17260.1
TraesCS1B02G277300.1	TraesCS2B02G919300LC.1	HORVU1Hr1G025010.2	Os01t0888300-01	AT3G15510.1
TraesCS1B02G285100.1	TraesCS4B02G604900LC.1	HORVU1Hr1G045120.1	Os01t0925400-01	AT3G03200.1
TraesCS1B02G285200.1	TraesCSU02G049900LC.1	HORVU1Hr1G049840.3	Os01t0946200-01	AT1G65910.1
TraesCS1D02G004800.1	TraesCS2B02G652800LC.1	HORVU1Hr1G063740.1	Os02t0214500-01	AT1G01720.1
TraesCS1D02G094300.1	TraesCS1D02G309000LC.1	HORVU1Hr1G064300.1	Os02t0252200-01	AT3G17730.1
TraesCS1D02G194200.2	TraesCS2B02G361300LC.1	HORVU1Hr1G065570.2	Os02t0285900-00	AT1G69490.1
TraesCS1D02G261800.1	TraesCS3B02G396600LC.1	HORVU1Hr1G073900.1	Os02t0555300-01	AT3G04060.1
TraesCS1D02G263800.1	TraesCS7B02G208400LC.1	HORVU2Hr1G004130.1	Os02t0579000-01	AT3G04070.1
TraesCS1D02G266500.1	TraesCS5D02G213100LC.1	HORVU2Hr1G011360.1	Os02t0594800-01	AT5G08790.1
TraesCS1D02G275500.1	TraesCS5B02G689000LC.1	HORVU2Hr1G011370.1	Os02t0643600-00	AT1G77450.1
TraesCS2A02G053500.1	TraesCS2D02G230200LC.1	HORVU2Hr1G011390.1	Os02t0745250-00	AT1G61110.1
TraesCS2A02G063200.1	TraesCS4D02G106200LC.1	HORVU2Hr1G017350.1	Os02t0810900-01	AT1G52880.1
TraesCS2A02G063300.1	TraesCS4D02G131400LC.1	HORVU2Hr1G017360.1	Os02t0822400-01	AT5G63790.1
TraesCS2A02G063400.1	TraesCS6D02G069700LC.1	HORVU2Hr1G017370.1	Os03t0109000-01	AT1G76420.1
TraesCS2A02G101000.1	TraesCS1D02G355400LC.1	HORVU2Hr1G017380.1	Os03t0119966-01	AT5G04410.1
TraesCS2A02G101100.1	TraesCS2D02G269900LC.1	HORVU2Hr1G017400.3	Os03t0133000-01	AT5G39820.1
TraesCS2A02G101200.1	TraesCS3D02G286000LC.1	HORVU2Hr1G017460.4	Os03t0327100-01	AT1G12260.1
TraesCS2A02G101400.1	TraesCS7D02G574900LC.1	HORVU2Hr1G017470.1	Os03t0327800-01	AT4G36160.1
TraesCS2A02G101900.1	TraesCS1B02G456900LC.1	HORVU2Hr1G039640.2	Os03t0624600-01	AT1G33060.2
TraesCS2A02G102000.1	TraesCS2D02G394400LC.1	HORVU2Hr1G045580.1	Os03t0777000-01	AT1G26870.1
TraesCS2A02G201800.2	TraesCS7D02G268000LC.1	HORVU2Hr1G077320.1	Os03t0815100-01	AT4G35580.2
TraesCS2A02G306800.1	TraesCS5D02G242600LC.1	HORVU2Hr1G080460.8	Os04t0437000-01	AT5G46590.1
TraesCS2A02G311500.1	TraesCS1D02G343600LC.1	HORVU2Hr1G082320.2	Os04t0460600-02	AT2G18060.1
TraesCS2A02G325900.2	TraesCS2B02G360600LC.1	HORVU2Hr1G082340.1	Os04t0475400-00	AT4G17980.1
TraesCS2A02G326300.2	TraesCS7D02G589700LC.1	HORVU2Hr1G082640.1	Os04t0477300-01	AT3G15500.1
TraesCS2A02G326400.2	TraesCS6B02G439100LC.1	HORVU2Hr1G082650.1	Os04t0508400-00	AT4G10350.1
TraesCS2A02G326500.1	TraesCS1D02G491700LC.1	HORVU2Hr1G085080.1	Os04t0515900-01	AT1G62700.1
TraesCS2A02G326600.1	TraesCS6A02G292100LC.1	HORVU2Hr1G087260.6	Os04t0536500-01	AT1G33280.1
TraesCS2A02G328100.1	TraesCS4D02G356700LC.1	HORVU2Hr1G089210.2	Os04t0619000-01	AT3G10500.1
TraesCS2A02G328200.1	TraesCS2D02G485000LC.1	HORVU2Hr1G091660.1	Os04t0691300-00	AT1G52890.1
TraesCS2A02G328300.1	TraesCS3B02G304100LC.1	HORVU2Hr1G092030.1	Os05t0194500-01	AT2G43000.1
TraesCS2A02G328400.1	TraesCS7A02G598500LC.1	HORVU2Hr1G103930.1	Os05t0415400-01	AT2G02450.2
TraesCS2A02G328500.1	TraesCS1D02G181500LC.1	HORVU2Hr1G126040.14	Os05t0418800-00	AT1G32870.1
TraesCS2A02G338300.1	TraesCS2A02G349400LC.1	HORVU2Hr1G126080.3	Os05t0426200-02	AT2G33480.1
TraesCS2A02G354300.1	TraesCS3D02G392900LC.1	HORVU2Hr1G127510.1	Os05t0442700-01	AT3G10490.2
TraesCS2A02G363700.1	TraesCS3D02G234500LC.1	HORVU2Hr1G127550.1	Os05t0563000-01	AT4G27410.3
TraesCS2A02G382400.1	TraesCS3D02G121800LC.1	HORVU3Hr1G014090.1	Os06t0101800-01	AT5G62380.1
TraesCS2A02G386300.1	TraesCS2D02G518400LC.1	HORVU3Hr1G014100.1	Os06t0104200-01	AT1G79580.1
TraesCS2A02G409900.1	TraesCS4D02G049600LC.1	HORVU3Hr1G014140.3	Os06t0131700-01	AT3G10480.3
TraesCS2A02G459700.1	TraesCS3D02G375300LC.1	HORVU3Hr1G019530.1	Os06t0344900-00	AT1G71930.1
TraesCS2A02G462500.1	TraesCS6D02G178700LC.1	HORVU3Hr1G032680.1	Os06t0530400-01	AT3G12910.1
TraesCS2A02G561700.1	TraesCS5D02G006900LC.1	HORVU3Hr1G036380.1	Os06t0560300-00	AT5G66300.1
TraesCS2A02G561800.1	TraesCS2D02G627300LC.1	HORVU3Hr1G047900.1	Os06t0675600-01	AT1G32510.1
TraesCS2A02G565900.1	TraesCS4D02G143900LC.1	HORVU3Hr1G061560.1	Os06t0726300-01	AT2G46770.1
TraesCS2A02G566000.1	TraesCS5B02G327100LC.1	HORVU3Hr1G062150.1	Os07t0225300-01	AT1G32770.1
TraesCS2A02G566100.1	TraesCS7D02G547400LC.1	HORVU3Hr1G080100.7	Os07t0272700-00	AT5G13180.1
TraesCS2A02G566200.1	TraesCS5D02G153100LC.1	HORVU3Hr1G083330.1	Os07t0456900-01	AT1G34190.1
TraesCS2A02G566300.1	TraesCS7D02G402100LC.1	HORVU3Hr1G083820.9	Os07t0566500-01	AT1G56010.2
TraesCS2A02G566400.1	TraesCS2D02G247100LC.1	HORVU3Hr1G088800.2	Os07t0683200-01	AT2G17040.1
TraesCS2B02G067400.1	TraesCS3D02G553900LC.1	HORVU3Hr1G090440.4	Os07t0684800-01	AT5G24590.2
TraesCS2B02G075900.1	TraesCS5B02G176100LC.1	HORVU3Hr1G091720.2	Os08t0103900-01	AT2G27300.1
TraesCS2B02G076000.1	TraesCS3D02G332100LC.1	HORVU3Hr1G094170.1	Os08t0115800-01	AT3G61910.1
TraesCS2B02G076100.1	TraesCS6A02G243000LC.1	HORVU3Hr1G095880.1	Os08t0157900-01	AT3G12977.1
TraesCS2B02G100600.1	TraesCS7D02G160500LC.1	HORVU3Hr1G106070.1	Os08t0200600-01	AT5G22290.1
TraesCS2B02G118200.1	TraesCS5D02G193700LC.1	HORVU4Hr1G012030.1	Os08t0433500-01	AT1G34180.2
TraesCS2B02G118300.1	TraesCS3B02G505500LC.1	HORVU4Hr1G017170.2	Os08t0436700-01	AT4G28530.1
TraesCS2B02G118400.1	TraesCS3D02G435000LC.1	HORVU4Hr1G017430.7	Os08t0511200-00	AT5G09330.1
TraesCS2B02G118500.1	TraesCS3B02G339300LC.1	HORVU4Hr1G051290.1	Os08t0535800-01	AT3G49530.1
TraesCS2B02G119000.1	TraesCS7D02G471800LC.1	HORVU4Hr1G051360.3	Os08t0562200-02	AT3G44290.1
TraesCS2B02G119100.1	TraesCS7D02G376600LC.1	HORVU4Hr1G067270.5	Os09t0295000-01	AT5G64060.1
TraesCS2B02G228900.1	TraesCS5D02G179500LC.1	HORVU4Hr1G081430.1	Os09t0411900-01	AT5G04400.1
TraesCS2B02G323500.1	TraesCS4D02G337900LC.1	HORVU4Hr1G081440.1	Os09t0493700-01	AT1G02230.1
TraesCS2B02G328300.1	TraesCS5D02G122500LC.1	HORVU4Hr1G081450.1	Os09t0497900-01	AT1G02250.1
TraesCS2B02G343600.1	TraesCS4A02G312600LC.1	HORVU4Hr1G083050.3	Os09t0509100-01	AT4G01550.1
TraesCS2B02G353800.1	TraesCS5B02G632400LC.1	HORVU4Hr1G085320.1	Os09t0552800-00	AT3G04420.1
TraesCS2B02G353900.1	TraesCS2D02G326500LC.1	HORVU4Hr1G089450.1	Os09t0552900-00	AT5G22380.1
TraesCS2B02G355300.2	TraesCS5B02G243000LC.1	HORVU4Hr1G089660.1	Os10t0359500-01	AT5G64530.1
TraesCS2B02G355400.1	TraesCS4B02G371100LC.1	HORVU5Hr1G020030.1	Os10t0413700-01	AT4G01520.1
TraesCS2B02G355500.1	TraesCS2A02G389600LC.1	HORVU5Hr1G022190.2	Os10t0413900-01	AT1G01010.1
TraesCS2B02G355600.1	TraesCS2D02G288000LC.1	HORVU5Hr1G040700.1	Os10t0414000-01	AT4G01540.1
TraesCS2B02G355700.1	TraesCS4D02G107400LC.1	HORVU5Hr1G045640.7	Os10t0477600-01	AT1G02220.1
TraesCS2B02G359200.1	TraesCS3A02G310500LC.1	HORVU5Hr1G045650.7	Os10t0532000-01	AT3G44350.2
TraesCS2B02G375000.1	TraesCS5A02G167700LC.1	HORVU5Hr1G074230.30	Os10t0571600-01	AT1G60350.1
TraesCS2B02G376900.1	TraesCS6D02G473700LC.1	HORVU5Hr1G074810.1	Os11t0126900-01	AT1G60280.1
TraesCS2B02G381700.1	TraesCS1D02G304300LC.1	HORVU5Hr1G077010.4	Os11t0127000-01	AT4G29230.1
TraesCS2B02G399700.1	TraesCS2A02G168400LC.1	HORVU5Hr1G085220.20	Os11t0127600-01	AT3G56530.1
TraesCS2B02G403300.1	TraesCS3D02G192200LC.1	HORVU5Hr1G087840.5	Os11t0154500-01	AT3G04430.1
TraesCS2B02G481400.1	TraesCS3A02G498200LC.1	HORVU5Hr1G087850.4	Os11t0184900-02	AT1G60300.1
TraesCS2B02G484100.1	TraesCS3D02G423800LC.1	HORVU5Hr1G099390.2	Os11t0512000-01	AT5G14000.1
TraesCS2B02G616900.1	TraesCS2D02G111900LC.1	HORVU5Hr1G099460.1	Os11t0512100-01	AT1G28470.1
TraesCS2B02G627000.1	TraesCS3D02G521600LC.1	HORVU5Hr1G099470.2	Os11t0512200-00	AT4G28500.1
TraesCS2B02G627100.1	TraesCS7B02G378100LC.1	HORVU5Hr1G111440.2	Os11t0512600-00	AT5G56620.1
TraesCS2B02G627200.1	TraesCS6D02G177400LC.1	HORVU5Hr1G111590.2	Os12t0123700-01	AT1G60380.1
TraesCS2D02G061500.1	TraesCS7D02G300400LC.1	HORVU5Hr1G121660.1	Os12t0123800-01	AT5G50820.1
TraesCS2D02G061600.1	TraesCS7D02G331200LC.1	HORVU5Hr1G121710.2	Os12t0135850-00	AT3G55210.1
TraesCS2D02G083700.1	TraesCS6D02G130600LC.1	HORVU6Hr1G015950.1	Os12t0137000-00	AT1G60340.1
TraesCS2D02G100600.1	TraesCS7D02G257200LC.1	HORVU6Hr1G016980.2	Os12t0156100-01	AT5G14490.1
TraesCS2D02G100700.1	TraesCS6A02G143400LC.1	HORVU6Hr1G019380.2	Os12t0477400-01	AT3G01600.1
TraesCS2D02G100800.1	TraesCS6D02G277400LC.1	HORVU6Hr1G038560.1	Os12t0610600-01	AT1G25580.1
TraesCS2D02G100900.1	TraesCS7D02G218100LC.1	HORVU6Hr1G053540.1	Os12t0630800-00	AT5G18300.1
TraesCS2D02G101300.1	TraesCS7B02G267100LC.1	HORVU6Hr1G060800.3		AT1G19040.1
TraesCS2D02G101400.1	TraesCS6D02G207700LC.1	HORVU6Hr1G073200.1		AT5G41090.1
TraesCS2D02G214100.1	TraesCS7A02G716500LC.1	HORVU6Hr1G075830.1		AT3G56520.1
TraesCS2D02G305300.1	TraesCS2B02G467300LC.1	HORVU6Hr1G086870.1		AT1G64105.1
TraesCS2D02G309800.1	TraesCS3D02G133500LC.1	HORVU6Hr1G088890.1		AT1G03490.1
TraesCS2D02G324700.1	TraesCS5D02G474900LC.1	HORVU6Hr1G091230.1		AT3G56560.1
TraesCS2D02G334200.1	TraesCS7D02G430100LC.1	HORVU6Hr1G093050.4		AT1G60240.1
TraesCS2D02G334300.1	TraesCS6D02G353400LC.1	HORVU7Hr1G000140.6		AT5G39690.1
TraesCS2D02G334400.1	TraesCS1A02G221600LC.1	HORVU7Hr1G000910.1		AT1G02210.1
TraesCS2D02G334500.1	TraesCS6D02G094600LC.1	HORVU7Hr1G012730.2		AT5G18037.1
TraesCS2D02G334600.1	TraesCS2A02G248100LC.1	HORVU7Hr1G012740.1		AT3G04410.1
TraesCS2D02G334800.1	TraesCS1D02G173300LC.1	HORVU7Hr1G012760.6		AT1G35890.1
TraesCS2D02G336300.1	TraesCS1B02G281000LC.1	HORVU7Hr1G012780.1
TraesCS2D02G336400.1	TraesCS2D02G540700LC.1	HORVU7Hr1G022310.2
TraesCS2D02G336500.1	TraesCS6B02G471300LC.1	HORVU7Hr1G031260.1
TraesCS2D02G354700.1	TraesCS4D02G211300LC.1	HORVU7Hr1G033990.1
TraesCS2D02G361500.1	TraesCS2D02G478200LC.1	HORVU7Hr1G039700.1
TraesCS2D02G378800.1	TraesCS2D02G435800LC.2	HORVU7Hr1G040560.1
TraesCS2D02G382800.1	TraesCS1D02G473000LC.1	HORVU7Hr1G041340.1
TraesCS2D02G460000.1	TraesCS2D02G602600LC.1	HORVU7Hr1G042420.1
TraesCS2D02G462900.1	TraesCS7B02G395600LC.1	HORVU7Hr1G042560.1
TraesCS2D02G567000.1	TraesCS1D02G212400LC.1	HORVU7Hr1G042600.3
TraesCS2D02G568000.1	TraesCS2D02G436500LC.1	HORVU7Hr1G042680.1
TraesCS2D02G576200.1	TraesCS3B02G425400LC.1	HORVU7Hr1G049450.1
TraesCS2D02G576300.1	TraesCS7D02G422100LC.1	HORVU7Hr1G050940.2
TraesCS2D02G576400.1	TraesCS7D02G503900LC.1	HORVU7Hr1G055080.1
TraesCS2D02G576500.2	TraesCS4D02G425700LC.1	HORVU7Hr1G060310.1
TraesCS3A02G077900.1	TraesCS4B02G403200LC.1	HORVU7Hr1G070780.5
TraesCS3A02G078400.1	TraesCS1D02G173500LC.1	HORVU7Hr1G072670.3
TraesCS3A02G107400.1	TraesCS2A02G346000LC.1	HORVU7Hr1G075550.1
TraesCS3A02G113300.1	TraesCS2B02G436400LC.1	HORVU7Hr1G076250.1
TraesCS3A02G157600.1	TraesCS1D02G287400LC.1	HORVU7Hr1G079500.1
TraesCS3A02G162900.1	TraesCS5D02G476700LC.1	HORVU7Hr1G082420.2
TraesCS3A02G176500.1	TraesCS7D02G301500LC.1	HORVU7Hr1G106480.1
TraesCS3A02G245900.2	TraesCS7D02G246300LC.1	HORVU7Hr1G106660.9
TraesCS3A02G247500.1	TraesCS5D02G419600LC.1	HORVU7Hr1G120780.3
TraesCS3A02G269900.1	TraesCS7D02G361500LC.1	HORVU7Hr1G122680.1
TraesCS3A02G336300.1	TraesCS5B02G045500LC.1
TraesCS3A02G339600.1	TraesCS7A02G473700LC.1
TraesCS3A02G375400.1	TraesCS3D02G454300LC.1
TraesCS3A02G377700.2	TraesCS6D02G179500LC.1
TraesCS3A02G387500.1	TraesCS3D02G326800LC.1
TraesCS3A02G403300.1	TraesCS4A02G092300LC.1
TraesCS3A02G406000.1	TraesCS3D02G167000LC.1
TraesCS3A02G438900.1	TraesCS5A02G302300LC.1
TraesCS3A02G471300.1	TraesCS4D02G356100LC.1
TraesCS3A02G485400.1	TraesCS6D02G284000LC.1
TraesCS3A02G485500.1	TraesCS3D02G432700LC.1
TraesCS3A02G486500.1	TraesCS3A02G371400LC.1
TraesCS3B02G092800.1	TraesCS2D02G094600LC.1
TraesCS3B02G092900.3	TraesCS3B02G329600LC.1
TraesCS3B02G093300.1	TraesCS3A02G375800LC.1
TraesCS3B02G126200.3	TraesCS5D02G104100LC.1
TraesCS3B02G184300.1	TraesCS2D02G311400LC.1
TraesCS3B02G184500.1	TraesCS2D02G461700LC.1
TraesCS3B02G194000.1	TraesCS7D02G411200LC.1
TraesCS3B02G208300.2	TraesCS2A02G415300LC.1
TraesCS3B02G271900.1	TraesCS7D02G490600LC.1
TraesCS3B02G273600.1	TraesCS2D02G236900LC.1
TraesCS3B02G303800.1	TraesCS3D02G320700LC.1
TraesCS3B02G367100.1	TraesCS4D02G020800LC.1
TraesCS3B02G367400.1	TraesCS4A02G602700LC.1
TraesCS3B02G371200.1	TraesCS4A02G320300LC.1
TraesCS3B02G407600.1	TraesCS5D02G219300LC.1
TraesCS3B02G410500.1	TraesCS4D02G189500LC.1
TraesCS3B02G421300.1	TraesCS2D02G167000LC.1
TraesCS3B02G436900.1	TraesCS7A02G328000LC.1
TraesCS3B02G439600.1	TraesCS4D02G118100LC.1
TraesCS3B02G446100.1	TraesCS5B02G233100LC.1
TraesCS3B02G472800.1	TraesCS2A02G342800LC.1
TraesCS3B02G533100.1	TraesCS1D02G481100LC.1
TraesCS3B02G533200.1	TraesCS4D02G255100LC.1
TraesCS3B02G534500.1	TraesCS7D02G235900LC.1
TraesCS3B02G599700.1	TraesCS7B02G270700LC.1
TraesCS3B02G599900.1	TraesCS1D02G255300LC.1
TraesCS3B02G600000.1	TraesCS2B02G582900LC.1
TraesCS3D02G078500.1	TraesCS4B02G068900LC.1
TraesCS3D02G078900.1	TraesCS1D02G307700LC.1
TraesCS3D02G109400.2	TraesCS5A02G120400LC.1
TraesCS3D02G165200.1	TraesCS6B02G343000LC.1
TraesCS3D02G170000.1	TraesCS6A02G405300LC.1
TraesCS3D02G183900.2	TraesCS2D02G150800LC.1
TraesCS3D02G243900.1	TraesCS2D02G128200LC.1
TraesCS3D02G245500.1	TraesCS6D02G462900LC.1
TraesCS3D02G269200.1	TraesCS7D02G588100LC.1
TraesCS3D02G269600.1	TraesCS7B02G418800LC.1
TraesCS3D02G329300.1	TraesCS1D02G114600LC.1
TraesCS3D02G333100.1	TraesCS2A02G720700LC.1
TraesCS3D02G367900.1	TraesCS7D02G470600LC.1
TraesCS3D02G370800.1	TraesCS7B02G131100LC.1
TraesCS3D02G381900.1	TraesCS1A02G189900LC.1
TraesCS3D02G398200.1	TraesCS3D02G521700LC.1
TraesCS3D02G401200.1	TraesCS6D02G167100LC.1
TraesCS3D02G406800.1	TraesCS1B02G396000LC.1
TraesCS3D02G431700.1	TraesCS7D02G248300LC.1
TraesCS3D02G467000.1	TraesCS5D02G215700LC.1
TraesCS3D02G480700.1	TraesCS1D02G383400LC.1
TraesCS3D02G480900.1	TraesCS5B02G378600LC.1
TraesCS3D02G481900.1	TraesCS2D02G334200LC.1
TraesCS3D02G535500.1	TraesCS7D02G734400LC.1
TraesCS4A02G065000.5	TraesCS6A02G241000LC.1
TraesCS4A02G130600.1	TraesCS1D02G307500LC.1
TraesCS4A02G131000.1	TraesCS2D02G436300LC.1
TraesCS4A02G213100.1	TraesCS7B02G576500LC.1
TraesCS4A02G219700.1	TraesCS3B02G442800LC.1
TraesCS4A02G242700.1	TraesCS5A02G096600LC.1
TraesCS4A02G419900.1	TraesCS5B02G156100LC.1
TraesCS4A02G420000.1	TraesCS3B02G471400LC.1
TraesCS4A02G420100.1	TraesCS3B02G691000LC.1
TraesCS4A02G420200.1	TraesCS6D02G243000LC.1
TraesCS4A02G420900.1	TraesCS6A02G537200LC.1
TraesCS4A02G421000.1	TraesCS1B02G472500LC.1
TraesCS4A02G421100.1	TraesCS1B02G504800LC.1
TraesCS4A02G421200.1	TraesCSU02G301800LC.1
TraesCS4A02G421300.1	TraesCS2D02G483600LC.1
TraesCS4A02G486200.1	TraesCS7D02G410800LC.1
TraesCS4A02G499900.1	TraesCS1D02G314000LC.1
TraesCS4B02G069400.1	TraesCS2B02G159700LC.1
TraesCS4B02G072400.1	TraesCS6B02G641700LC.1
TraesCS4B02G098200.1	TraesCS4D02G179600LC.1
TraesCS4B02G102700.1	TraesCS7D02G311200LC.1
TraesCS4B02G132500.1	TraesCS2B02G307400LC.1
TraesCS4B02G173600.1	TraesCS3D02G364400LC.1
TraesCS4B02G174000.1	TraesCS6D02G275600LC.1
TraesCS4B02G242600.3	TraesCS2B02G444500LC.1
TraesCS4B02G320300.1	TraesCS3A02G312200LC.1
TraesCS4B02G328600.1	TraesCS7B02G375700LC.1
TraesCS4B02G328700.1	TraesCS3D02G336400LC.1
TraesCS4B02G328800.1	TraesCS3D02G397100LC.1
TraesCS4B02G328900.1	TraesCS1B02G162800LC.1
TraesCS4B02G329100.1	TraesCS3A02G251800LC.1
TraesCS4B02G350600.1	TraesCS6B02G175100LC.1
TraesCS4B02G384700.1	TraesCS1A02G436400LC.1
TraesCS4D02G071200.1	TraesCS2D02G316800LC.1
TraesCS4D02G094400.1	TraesCS2A02G079400LC.1
TraesCS4D02G099300.1	TraesCS2D02G220100LC.1
TraesCS4D02G099900.1	TraesCS5D02G181700LC.1
TraesCS4D02G127300.1	TraesCS6D02G396100LC.1
TraesCS4D02G175700.1	TraesCS4A02G218200LC.1
TraesCS4D02G176000.1	TraesCS4D02G370600LC.1
TraesCS4D02G242000.3	TraesCS4A02G359000LC.1
TraesCS4D02G316800.1	TraesCS6D02G278200LC.1
TraesCS4D02G325700.1	TraesCS5B02G540300LC.1
TraesCS4D02G325800.1	TraesCS6A02G262200LC.1
TraesCS4D02G345300.1	TraesCS3B02G477500LC.1
TraesCS5A02G049100.2	TraesCS3B02G534300LC.1
TraesCS5A02G099000.1	TraesCS7D02G336900LC.1
TraesCS5A02G127200.1	TraesCS7A02G272300LC.1
TraesCS5A02G143100.1	TraesCS2D02G095900LC.1
TraesCS5A02G143200.1	TraesCS1D02G144300LC.1
TraesCS5A02G220900.1	TraesCS1B02G618100LC.1
TraesCS5A02G228000.1	TraesCS3D02G514800LC.1
TraesCS5A02G245900.2	TraesCS1A02G440500LC.1
TraesCS5A02G271500.2	TraesCS7B02G184400LC.1
TraesCS5A02G275900.1	TraesCS4D02G108800LC.1
TraesCS5A02G291200.1	TraesCS6D02G330500LC.1
TraesCS5A02G339600.1	TraesCS6D02G168700LC.1
TraesCS5A02G353500.1	TraesCS2D02G253200LC.1
TraesCS5A02G411700.1	TraesCS5D02G496500LC.1
TraesCS5A02G411800.1	TraesCS2B02G602200LC.1
TraesCS5A02G411900.1	TraesCS3D02G274300LC.1
TraesCS5A02G467300.1	TraesCS7D02G258700LC.1
TraesCS5A02G468300.1	TraesCS7A02G399900LC.1
TraesCS5A02G491700.1	TraesCS1A02G421500LC.1
TraesCS5A02G500400.1	TraesCS2D02G423800LC.1
TraesCS5A02G500500.1	TraesCSU02G481700LC.1
TraesCS5A02G500600.1	TraesCS5B02G278900LC.1
TraesCS5A02G500700.1	TraesCS6B02G509700LC.1
TraesCS5A02G519300.1	TraesCS3D02G339400LC.1
TraesCS5B02G054200.2	TraesCS3D02G198100LC.1
TraesCS5B02G104200.1	TraesCS2B02G660500LC.1
TraesCS5B02G126300.1	TraesCS5B02G121500LC.1
TraesCS5B02G141900.1	TraesCS2D02G228800LC.1
TraesCS5B02G142100.1	TraesCS7D02G259400LC.1
TraesCS5B02G226800.1	TraesCS4D02G198100LC.1
TraesCS5B02G243300.1	TraesCS3B02G225600LC.1
TraesCS5B02G275200.1	TraesCS6D02G367800LC.1
TraesCS5B02G290200.1	TraesCS7D02G513600LC.1
TraesCS5B02G338400.1	TraesCS6B02G359300LC.1
TraesCS5B02G338700.1	TraesCS5D02G110900LC.1
TraesCS5B02G356000.1	TraesCS1D02G219800LC.1
TraesCS5B02G356100.1	TraesCS5D02G629400LC.1
TraesCS5B02G415400.1	TraesCS2A02G434300LC.1
TraesCS5B02G415600.1	TraesCS5B02G612800LC.1
TraesCS5B02G415700.1	TraesCS7B02G451100LC.1
TraesCS5B02G480900.2	TraesCS7D02G187100LC.1
TraesCS5D02G059700.2	TraesCS3D02G374900LC.1
TraesCS5D02G111300.1	TraesCS1A02G313400LC.1
TraesCS5D02G134800.1	TraesCS7D02G485100LC.1
TraesCS5D02G148800.1	TraesCS3B02G306700LC.1
TraesCS5D02G148900.1	TraesCS7B02G280100LC.1
TraesCS5D02G239600.1	TraesCS6B02G500700LC.1
TraesCS5D02G279100.2	TraesCS6A02G200500LC.1
TraesCS5D02G283200.1	TraesCS5D02G142800LC.1
TraesCS5D02G298600.1	TraesCS3D02G631400LC.1
TraesCS5D02G344100.1	TraesCS7B02G342400LC.1
TraesCS5D02G360700.1	TraesCS5B02G138100LC.1
TraesCS5D02G360800.1	TraesCS5D02G296300LC.1
TraesCS5D02G420800.1	TraesCS3D02G525500LC.1
TraesCS5D02G421000.1	TraesCS5D02G272300LC.1
TraesCS5D02G421100.1	TraesCS6D02G364400LC.1
TraesCS5D02G472600.1	TraesCS1B02G090700LC.1
TraesCS5D02G481200.1	TraesCS3D02G322800LC.1
TraesCS5D02G537600.1	TraesCS6A02G339600LC.1
TraesCS6A02G003800.1	TraesCS2A02G215900LC.1
TraesCS6A02G051700.1	TraesCS5A02G244500LC.1
TraesCS6A02G057400.1	TraesCS5B02G782100LC.1
TraesCS6A02G065600.1	TraesCSU02G268600LC.1
TraesCS6A02G065700.1	TraesCS5D02G390600LC.1
TraesCS6A02G108300.2	TraesCS2A02G251800LC.1
TraesCS6A02G146100.1	TraesCS4D02G212800LC.1
TraesCS6A02G208900.3	TraesCS3D02G234900LC.1
TraesCS6A02G237900.1	TraesCS3A02G232100LC.1
TraesCS6A02G299500.1	TraesCS2D02G289000LC.1
TraesCS6A02G299600.1	TraesCS2B02G372800LC.1
TraesCS6A02G307200.1	TraesCS4D02G215100LC.1
TraesCS6A02G378500.1	TraesCS1A02G001600LC.1
TraesCS6A02G378600.1	TraesCS7B02G244600LC.1
TraesCS6A02G392900.1	TraesCS6B02G145900LC.1
TraesCS6A02G406700.1	TraesCS1D02G135300LC.1
TraesCS6B02G033000.1	TraesCS2D02G175200LC.1
TraesCS6B02G075200.1	TraesCS7D02G310600LC.1
TraesCS6B02G088700.1	TraesCS3D02G586700LC.1
TraesCS6B02G237900.3	TraesCS2D02G263900LC.1
TraesCS6B02G286200.1	TraesCS1D02G460300LC.1
TraesCS6B02G323600.1	TraesCS5D02G611100LC.1
TraesCS6B02G323700.1	TraesCS2D02G105100LC.1
TraesCS6B02G329200.1	TraesCS5D02G323900LC.1
TraesCS6B02G335700.1	TraesCS7B02G297000LC.1
TraesCS6B02G416300.1	TraesCS2D02G215000LC.1
TraesCS6B02G416400.1	TraesCS4D02G017000LC.1
TraesCS6B02G416500.1	TraesCS7D02G327000LC.1
TraesCS6B02G433100.1	TraesCS5D02G246800LC.1
TraesCS6B02G451300.1	TraesCS2D02G396600LC.1
TraesCS6D02G059300.1	TraesCS5A02G227500LC.1
TraesCS6D02G096300.1	TraesCS4D02G365600LC.1
TraesCS6D02G135400.1	TraesCS6D02G206500LC.1
TraesCS6D02G140200.1	TraesCS3D02G353900LC.1
TraesCS6D02G192400.1	TraesCS2B02G578100LC.1
TraesCS6D02G220600.1	TraesCS1D02G289000LC.1
TraesCS6D02G266000.1	TraesCS4A02G053500LC.1
TraesCS6D02G279400.1	TraesCS2D02G111100LC.1
TraesCS6D02G279500.1	TraesCS3A02G284200LC.1
TraesCS6D02G286300.1	TraesCS7B02G206300LC.1
TraesCS6D02G362800.1	TraesCS7D02G477900LC.1
TraesCS6D02G362900.1	TraesCS4B02G364000LC.1
TraesCS6D02G390200.1	TraesCS1B02G485600LC.1
TraesCS7A02G000300.1	TraesCS6B02G247100LC.1
TraesCS7A02G008800.1	TraesCS1B02G769000LC.1
TraesCS7A02G068000.1	TraesCS7D02G178400LC.1
TraesCS7A02G068200.1	TraesCS3A02G347300LC.1
TraesCS7A02G068300.1	TraesCS4B02G430100LC.1
TraesCS7A02G106300.1	TraesCS7D02G548500LC.1
TraesCS7A02G152400.1	TraesCS4B02G383500LC.1
TraesCS7A02G152500.1	TraesCS5D02G201600LC.1
TraesCS7A02G189200.1	TraesCS1B02G698900LC.1
TraesCS7A02G194700.1	TraesCS4D02G470400LC.1
TraesCS7A02G204300.1	TraesCS7B02G219200LC.1
TraesCS7A02G204700.1	TraesCS6B02G583300LC.1
TraesCS7A02G208200.1	TraesCS3A02G190300LC.1
TraesCS7A02G209100.1	TraesCS7B02G504600LC.1
TraesCS7A02G209200.1	TraesCS3D02G133000LC.1
TraesCS7A02G209300.1	TraesCS6B02G405600LC.1
TraesCS7A02G209400.1	TraesCS2B02G532500LC.1
TraesCS7A02G209500.1	TraesCS2B02G626500LC.1
TraesCS7A02G247600.1	TraesCS4B02G361200LC.1
TraesCS7A02G263100.1	TraesCS6B02G482200LC.1
TraesCS7A02G299600.3	TraesCS5D02G048800LC.1
TraesCS7A02G305200.1	TraesCS3A02G579800LC.1
TraesCS7A02G317100.1	TraesCS1B02G215300LC.1
TraesCS7A02G318500.1	TraesCS1A02G346900LC.1
TraesCS7A02G326000.1	TraesCS6D02G380300LC.1
TraesCS7A02G334800.1	TraesCS4B02G381700LC.1
TraesCS7A02G349500.1	TraesCS4D02G053400LC.1
TraesCS7A02G357500.1	TraesCS1D02G253800LC.1
TraesCS7A02G375300.1	TraesCS3D02G118600LC.1
TraesCS7A02G464100.1	TraesCS7B02G255300LC.1
TraesCS7A02G464800.1	TraesCS4D02G361200LC.1
TraesCS7A02G549000.1	TraesCS3A02G254800LC.1
TraesCS7A02G569100.1	TraesCS7B02G215000LC.1
TraesCS7A02G569300.1	TraesCS4B02G604800LC.1
TraesCS7B02G004900.1	TraesCS2D02G508300LC.1
TraesCS7B02G056300.1	TraesCS4D02G212500LC.1
TraesCS7B02G077700.1	TraesCS2B02G569900LC.1
TraesCS7B02G094000.1	TraesCS6D02G380500LC.1
TraesCS7B02G100300.1	TraesCS1D02G172100LC.1
TraesCS7B02G111300.1	TraesCS1B02G459300LC.1
TraesCS7B02G111400.1	TraesCS7D02G312500LC.1
TraesCS7B02G111500.1	TraesCS3B02G253300LC.1
TraesCS7B02G111900.1	TraesCS7D02G413800LC.1
TraesCS7B02G115400.1	TraesCS6A02G276700LC.1
TraesCS7B02G116200.1	TraesCS1B02G380100LC.1
TraesCS7B02G116300.1	TraesCS1D02G395400LC.1
TraesCS7B02G116400.1	TraesCS3D02G217500LC.1
TraesCS7B02G143900.1	TraesCS1A02G123400LC.1
TraesCS7B02G160900.1	TraesCS5B02G119900LC.1
TraesCS7B02G187600.1	TraesCS1D02G325700LC.1
TraesCS7B02G196900.1	TraesCS1A02G218600LC.1
TraesCS7B02G205600.1	TraesCS3B02G591100LC.1
TraesCS7B02G219400.1	TraesCS1D02G313600LC.1
TraesCS7B02G226600.1	TraesCS4D02G265700LC.1
TraesCS7B02G233300.1	TraesCS3D02G250800LC.1
TraesCS7B02G246300.1	TraesCS7D02G131800LC.1
TraesCS7B02G252100.1	TraesCS3D02G261600LC.1
TraesCS7B02G270300.1	TraesCS1D02G105300LC.1
TraesCS7B02G364600.1	TraesCS5A02G223900LC.1
TraesCS7B02G365300.1	TraesCS2B02G514500LC.1
TraesCS7B02G461700.1	TraesCS6D02G179000LC.1
TraesCS7B02G472200.1	TraesCS5D02G279600LC.1
TraesCS7B02G472600.1	TraesCS7D02G459200LC.1
TraesCS7B02G481400.1	TraesCS3B02G266600LC.1
TraesCS7B02G489500.2	TraesCS2D02G634500LC.1
TraesCS7B02G499400.1	TraesCS5B02G259200LC.1
TraesCS7D02G000200.1	TraesCS2D02G369200LC.1
TraesCS7D02G008500.1	TraesCS6B02G667400LC.1
TraesCS7D02G034000.1	TraesCS2B02G562600LC.1
TraesCS7D02G062100.1	TraesCS7D02G559500LC.1
TraesCS7D02G062300.1	TraesCS6D02G390100LC.1
TraesCS7D02G062400.1	TraesCS7D02G330400LC.1
TraesCS7D02G062600.1	TraesCS7B02G199700LC.1
TraesCS7D02G063300.1	TraesCS5D02G174600LC.1
TraesCS7D02G100400.1	TraesCS6B02G600200LC.1
TraesCS7D02G154200.1	TraesCS7B02G115200LC.1
TraesCS7D02G174400.1	TraesCS7D02G144800LC.1
TraesCS7D02G189900.1	TraesCS1B02G036900LC.1
TraesCS7D02G196300.1	TraesCS4D02G278300LC.2
TraesCS7D02G205200.1	TraesCS7D02G242300LC.1
TraesCS7D02G207400.1	TraesCS7B02G086900LC.1
TraesCS7D02G210600.1	TraesCS5A02G616500LC.1
TraesCS7D02G210900.1	TraesCS7B02G268600LC.1
TraesCS7D02G211300.1	TraesCS2D02G409100LC.1
TraesCS7D02G211400.1	TraesCS6A02G198800LC.1
TraesCS7D02G246100.1	TraesCS7B02G368300LC.1
TraesCS7D02G263800.1	TraesCS2D02G109800LC.1
TraesCS7D02G283800.1	TraesCS2A02G228800LC.1
TraesCS7D02G295100.1	TraesCS4B02G244800LC.1
TraesCS7D02G302000.1	TraesCS6D02G376000LC.1
TraesCS7D02G314000.2	TraesCS1D02G115200LC.1
TraesCS7D02G315100.1	TraesCS6B02G607700LC.1
TraesCS7D02G322700.1	TraesCS7A02G426100LC.1
TraesCS7D02G329200.1	TraesCS7D02G363300LC.1
TraesCS7D02G342300.1	TraesCS1B02G388600LC.1
TraesCS7D02G348100.1	TraesCS7D02G216800LC.1
TraesCS7D02G365200.1	TraesCS1D02G306700LC.1
TraesCS7D02G371800.1	TraesCS7B02G427000LC.1
TraesCS7D02G451700.1	TraesCS6A02G608100LC.1
TraesCS7D02G452500.1	TraesCS1A02G182500LC.1
TraesCS7D02G535300.1	TraesCS3D02G515300LC.1
TraesCS7D02G543400.1	TraesCS3B02G889300LC.1
TraesCS7D02G543500.2	TraesCS1B02G137800LC.1
TraesCSU02G119900.1	TraesCS7B02G238100LC.1
TraesCSU02G120000.1	TraesCS6B02G239600LC.1
TraesCSU02G135000.1	TraesCS2B02G632700LC.1
TraesCSU02G137200.2	TraesCS4D02G147400LC.1
TraesCSU02G163300.1	TraesCS5D02G541700LC.1
TraesCSU02G168500.1	TraesCS5B02G441700LC.1
TraesCSU02G174800.1	TraesCS4A02G347900LC.1
TraesCSU02G215800.1	TraesCS2B02G088400LC.1
TraesCSU02G230600.1	TraesCS7B02G633500LC.1
	TraesCS1A02G469100LC.1
	TraesCS7A02G409000LC.1
	TraesCS3A02G467400LC.1
	TraesCS7A02G261500LC.1
	TraesCS1B02G395600LC.1
	TraesCS3B02G201100LC.1
	TraesCS4A02G120900LC.1
	TraesCS6B02G271400LC.1
	TraesCS3B02G639600LC.1
	TraesCS2A02G358600LC.1
	TraesCS2A02G483200LC.1
	TraesCS7B02G093000LC.1
	TraesCS1A02G116600LC.1
	TraesCS1D02G403200LC.1
	TraesCS5B02G096400LC.1
	TraesCS7B02G654000LC.1
	TraesCS1B02G057000LC.1
	TraesCS5B02G362800LC.1
	TraesCS4A02G178200LC.1
	TraesCS5B02G713600LC.1
	TraesCS5B02G278000LC.1
	TraesCS7D02G314300LC.1
	TraesCS6B02G619900LC.1
	TraesCS2B02G560500LC.1
	TraesCS2B02G240900LC.1
	TraesCS5D02G075600LC.1
	TraesCS1D02G201300LC.1
	TraesCS4A02G280400LC.1
	TraesCS2A02G528300LC.1
	TraesCS5A02G128200LC.1
	TraesCS4A02G253600LC.1
	TraesCS7D02G275600LC.1
	TraesCS5B02G564500LC.1
	TraesCS7B02G384100LC.1
	TraesCS6B02G257400LC.1
	TraesCS2A02G281400LC.1
	TraesCS6B02G122900LC.1
	TraesCS1D02G255200LC.1
	TraesCS7B02G407800LC.1
	TraesCS7A02G434800LC.1
	TraesCS7A02G474300LC.1
	TraesCS5B02G300500LC.1
	TraesCS7B02G353600LC.1
	TraesCS1D02G279300LC.1
	TraesCS4B02G187200LC.1
	TraesCS6B02G390900LC.1
	TraesCS1B02G178600LC.1
	TraesCS2A02G607800LC.1
	TraesCS6B02G158000LC.1
	TraesCS2A02G375200LC.1
	TraesCS2D02G517000LC.1
	TraesCS4B02G096900LC.1
	TraesCS4B02G390300LC.1
	TraesCS5B02G104500LC.1
	TraesCS2B02G137100LC.1
	TraesCS7B02G300000LC.1
	TraesCS5D02G355300LC.1
	TraesCS4B02G256900LC.1
	TraesCS7D02G743900LC.1
	TraesCS3A02G241300LC.1
	TraesCS7D02G498800LC.1
	TraesCS6B02G632100LC.1
	TraesCS5D02G083900LC.1
	TraesCS6A02G532600LC.1
	TraesCS2A02G390800LC.1
	TraesCS2D02G129100LC.1
	TraesCS5B02G588400LC.1
	TraesCS5B02G135300LC.1
	TraesCS7D02G099000LC.1
	TraesCS4B02G063900LC.1
	TraesCS3A02G370500LC.1
	TraesCS2B02G787000LC.1
	TraesCS3B02G540100LC.1
	TraesCS6B02G485300LC.1
	TraesCS7D02G290100LC.1
	TraesCS7A02G372000LC.1
	TraesCS2D02G461400LC.1
	TraesCS7D02G478000LC.1
	TraesCS1D02G338400LC.1
	TraesCS6B02G185600LC.1
	TraesCS7B02G140200LC.1
	TraesCS2D02G206400LC.1
	TraesCS4D02G156200LC.1
	TraesCS7B02G124600LC.1
	TraesCS4D02G387500LC.1
	TraesCS6A02G445900LC.1
	TraesCS7B02G393300LC.1
	TraesCS7D02G357200LC.1
	TraesCS6B02G196100LC.1
	TraesCS2B02G686500LC.1
	TraesCS6B02G518600LC.1
	TraesCS6B02G794500LC.1
	TraesCS5A02G160900LC.1
	TraesCS7D02G367900LC.1
	TraesCS4D02G179500LC.1
	TraesCS1B02G348500LC.1
	TraesCS4D02G056100LC.1
	TraesCS3D02G134600LC.1
	TraesCS5D02G556700LC.1
	TraesCS5B02G574700LC.1
	TraesCS2B02G359100LC.1
	TraesCS7D02G537500LC.1
	TraesCSU02G049700LC.1
	TraesCS3B02G418300LC.1
	TraesCS4D02G407300LC.1
	TraesCS3A02G297300LC.1
	TraesCS1B02G142200LC.1
	TraesCS3B02G312300LC.1
	TraesCS5B02G428800LC.1
	TraesCS2B02G213500LC.1
	TraesCS2B02G643000LC.1
	TraesCS1B02G377700LC.1
	TraesCS4A02G288200LC.1
	TraesCS1A02G501300LC.1
	TraesCS2A02G094300LC.1
	TraesCS2D02G060500LC.1
	TraesCS7A02G542700LC.1
	TraesCS2B02G319500LC.1
	TraesCS3D02G155900LC.1
	TraesCS3B02G503000LC.1
	TraesCS2A02G547700LC.1
	TraesCS3B02G662700LC.1
	TraesCS2B02G456300LC.1
	TraesCS5B02G357500LC.1
	TraesCS5A02G152500LC.1
	TraesCS5A02G258400LC.1
	TraesCS4A02G295000LC.1
	TraesCS2D02G402700LC.1
	TraesCS2B02G642800LC.1
	TraesCS3A02G508200LC.1
	TraesCS2B02G781400LC.1
	TraesCS5B02G335300LC.1
	TraesCS1D02G216500LC.1
	TraesCS6A02G538500LC.1
	TraesCS5D02G250800LC.1
	TraesCS2B02G183800LC.1
	TraesCS2A02G163400LC.1
	TraesCS5A02G363300LC.1
	TraesCS2D02G186300LC.1
	TraesCS7A02G085700LC.1
	TraesCS2A02G430800LC.1
	TraesCS3A02G143100LC.1
	TraesCS6B02G540700LC.1
	TraesCS2A02G540400LC.1
	TraesCS7B02G480600LC.1
	TraesCS7A02G656800LC.1
	TraesCS6B02G489500LC.1
	TraesCS6B02G395500LC.1
	TraesCS6A02G303100LC.1
	TraesCS3D02G292000LC.1
	TraesCS4D02G096700LC.1
	TraesCS3D02G481100LC.1
	TraesCS7B02G195200LC.1
	TraesCS4B02G443600LC.1
	TraesCS6B02G091500LC.1
	TraesCS2B02G487700LC.1
	TraesCS6D02G447100LC.1
	TraesCS7A02G392100LC.1
	TraesCS5B02G275700LC.1
	TraesCS6D02G304600LC.1
	TraesCS3D02G355200LC.1
	TraesCS3A02G374700LC.1
	TraesCS2A02G541600LC.1
	TraesCS2A02G379300LC.1
	TraesCS4D02G125600LC.1
	TraesCS2D02G501300LC.1
	TraesCS7A02G812600LC.1
	TraesCS6D02G346700LC.1
	TraesCS1B02G483500LC.1
	TraesCS4B02G362900LC.1
	TraesCS5B02G075100LC.1
	TraesCS7B02G804200LC.1
	TraesCS4B02G375800LC.1
	TraesCS7D02G239200LC.1
	TraesCS6B02G562100LC.1
	TraesCS5B02G196100LC.1
	TraesCS5D02G314900LC.1
	TraesCS5A02G135200LC.1
	TraesCS3A02G228300LC.1
	TraesCS2D02G602400LC.1
	TraesCS2B02G530300LC.1
	TraesCS7B02G803900LC.1
	TraesCS6B02G562200LC.1
	TraesCS2B02G318300LC.1
	TraesCS7B02G804300LC.1
	TraesCS1A02G370300LC.1
	TraesCS5B02G305400LC.1
	TraesCS2A02G200800LC.1
	TraesCS7B02G025400LC.1
	TraesCS4B02G122700LC.1
	TraesCS4B02G534400LC.1
	TraesCS4D02G288200LC.1
	TraesCS2A02G388600LC.1
	TraesCS3B02G526600LC.1
	TraesCS1B02G340900LC.1
	TraesCS3B02G660700LC.1
	TraesCSU02G255500LC.1
	TraesCS6B02G539600LC.1
	TraesCS4D02G391200LC.1
	TraesCS3B02G487300LC.1
	TraesCS5A02G222700LC.1
	TraesCS7A02G357800LC.1
	TraesCS5D02G041500LC.1
	TraesCS2D02G490500LC.1
	TraesCS2A02G189200LC.1
	TraesCS5A02G295000LC.1
	TraesCS7B02G390100LC.1
	TraesCS7D02G277900LC.1
	TraesCS5A02G228100LC.1
	TraesCS6D02G345200LC.1
	TraesCS3A02G305300LC.1
	TraesCS6D02G357000LC.1
	TraesCS1D02G350000LC.1
	TraesCS1A02G255000LC.1
	TraesCS2A02G425300LC.1
	TraesCS7B02G425800LC.1
	TraesCS5D02G451400LC.1
	TraesCS3B02G478900LC.1
	TraesCS1A02G430200LC.1
	TraesCS2B02G223700LC.1
	TraesCS7D02G746600LC.1
	TraesCS6B02G434200LC.1
	TraesCS7B02G445200LC.1
	TraesCS1B02G156300LC.1
	TraesCS2A02G249300LC.1
	TraesCS7A02G791900LC.1
	TraesCS5D02G282000LC.1
	TraesCS7B02G802310LC.1
	TraesCS4D02G270500LC.1
	TraesCS6B02G451600LC.1
	TraesCS5A02G244900LC.1
	TraesCS6B02G469800LC.1
	TraesCS2B02G564300LC.1
	TraesCS1D02G184200LC.1
	TraesCS5B02G679200LC.1
	TraesCS6A02G457800LC.1
	TraesCS7A02G791700LC.1
	TraesCS3D02G317400LC.1
	TraesCS4B02G400400LC.1
	TraesCS3D02G492800LC.1
	TraesCS1A02G077500LC.1
	TraesCS5A02G643800LC.1
	TraesCS7B02G624100LC.1
	TraesCS5A02G293000LC.1
	TraesCS3A02G321300LC.1
	TraesCS7B02G005800LC.1
	TraesCS2A02G602300LC.1
	TraesCS7D02G394500LC.1
	TraesCS1B02G386300LC.1
	TraesCS7A02G581200LC.1
	TraesCS6B02G247500LC.1
	TraesCS6D02G264300LC.1
	TraesCS2A02G466700LC.1
	TraesCS6B02G294700LC.1
	TraesCS1B02G228100LC.1
	TraesCS5B02G474800LC.1
	TraesCS7B02G174100LC.1
	TraesCS1B02G594800LC.1
	TraesCS4D02G165700LC.1
	TraesCS2B02G626400LC.1
	TraesCS7D02G368500LC.1
	TraesCS6B02G552800LC.1
	TraesCS2A02G254700LC.1
	TraesCS3D02G325300LC.1
	TraesCS3D02G336200LC.1
	TraesCS5D02G233300LC.1
	TraesCS2D02G168400LC.1
	TraesCS3A02G512100LC.1
	TraesCS2A02G354600LC.1
	TraesCS3B02G332100LC.1
	TraesCS2D02G416700LC.1
	TraesCS7D02G509400LC.1
	TraesCS5A02G246800LC.1
	TraesCS4B02G236200LC.1
	TraesCS1A02G002800LC.1
	TraesCS3D02G269500LC.1
	TraesCS2B02G545000LC.1
	TraesCS3A02G657100LC.1
	TraesCS4A02G495800LC.1
	TraesCS4B02G191400LC.1
	TraesCS5A02G097900LC.1
	TraesCS3B02G479000LC.1
	TraesCS3B02G602800LC.1
	TraesCS1B02G398700LC.1
	TraesCS5A02G171000LC.1
	TraesCS3D02G191300LC.1
	TraesCS2B02G556700LC.1
	TraesCS4A02G296900LC.1
	TraesCS3B02G649500LC.1
	TraesCS5A02G171600LC.1
	TraesCS7D02G593900LC.1
	TraesCS3A02G206800LC.1
	TraesCS7A02G249500LC.1
	TraesCS7B02G740000LC.1
	TraesCS2D02G265800LC.1
	TraesCS3B02G305600LC.1
	TraesCS1B02G001800LC.1
	TraesCS7A02G258400LC.1
	TraesCS3D02G153600LC.1
	TraesCS2D02G394500LC.1
	TraesCS5A02G442400LC.1
	TraesCS2D02G433200LC.1
	TraesCS3B02G577100LC.1
	TraesCS4A02G267200LC.1
	TraesCS5B02G245000LC.1
	TraesCS5B02G233000LC.1
1 All TaNACs that are not highlighted in yellow were commonly identified in the current study, and studies from Guérin et al. (2019), Lv et al. (2020) and Ma et al. (2021).

## Sheet: Table S7
Table S7 All high confidence TaNAC genes identifed in this study and in the studies from Guérin et al. (2019), Lv et al., (2020), and Ma et al. (2021) with associated gene names proposed by Ma et al. (2021).
TaNACs (RefSeq v1.1.) identified herein	TaNACs (RefSeq v1.0) identified in Guerin et al. (2019)	TaNACs (RefSeq v1.1) identified in Lv et al. (2020)	TaNACs (RefSeq v1.0) identified in Ma et al. (2021)	Gene name proposed by Ma et al. (2021)*
TraesCS6A02G108300	TraesCS6A01G108300	TraesCS6A02G108300	TraesCS6A01G108300	TaNAC312
TraesCS1B02G274300	TraesCS1B01G274300	TraesCS1B02G274300	TraesCS1B01G274300	TaNAC11
TraesCS1A02G263700	TraesCS1A01G263700	TraesCS1A02G263700	TraesCS1A01G263700	TaNAC3
TraesCS2B02G119100	TraesCS2B01G119100	TraesCS2B02G119100	TraesCS2B01G119100	TaNAC71
TraesCS3A02G162900	TraesCS3A01G162900	TraesCS3A02G162900	TraesCS3A01G162900	TaNAC134
TraesCS3B02G194000	TraesCS3B01G194000	TraesCS3B02G194000	TraesCS3B01G194000	TaNAC157
TraesCS1D02G263800	TraesCS1D01G263800	TraesCS1D02G263800	TraesCS1D01G263800	TaNAC19
TraesCS2A02G101900	TraesCS2A01G101900	TraesCS2A02G101900	TraesCS2A01G101900	TaNAC30
TraesCS2A02G102000	TraesCS2A01G102000	TraesCS2A02G102000	TraesCS2A01G102000	TaNAC31
TraesCS2A02G201800	TraesCS2A01G201800	TraesCS2A02G201800	TraesCS2A01G201800	TaNAC32
TraesCS2A02G306800	TraesCS2A01G306800	TraesCS2A02G306800	TraesCS2A01G306800	TaNAC33
TraesCS2B02G119000	TraesCS2B01G119000	TraesCS2B02G119000	TraesCS2B01G119000	TaNAC70
TraesCS2B02G228900	TraesCS2B01G228900	TraesCS2B02G228900	TraesCS2B01G228900	TaNAC72
TraesCS2B02G323500	TraesCS2B01G323500	TraesCS2B02G323500	TraesCS2B01G323500	TaNAC73
TraesCS2D02G101300	TraesCS2D01G101300	TraesCS2D02G101300	TraesCS2D01G101300	TaNAC102
TraesCS2D02G101400	TraesCS2D01G101400	TraesCS2D02G101400	TraesCS2D01G101400	TaNAC103
TraesCS2D02G214100	TraesCS2D01G214100	TraesCS2D02G214100	TraesCS2D01G214100	TaNAC104
TraesCS2D02G305300	TraesCS2D01G305300	TraesCS2D02G305300	TraesCS2D01G305300	TaNAC105
TraesCS3A02G078400	TraesCS3A01G078400	TraesCS3A02G078400	TraesCS3A01G078400	TaNAC130
TraesCS3A02G339600	TraesCS3A01G339600	TraesCS3A02G339600	TraesCS3A01G339600	TaNAC140
TraesCS3A02G406000	TraesCS3A01G406000	TraesCS3A02G406000	TraesCS3A01G406000	TaNAC145
TraesCS3B02G093300	TraesCS3B01G093300	TraesCS3B02G093300	TraesCS3B01G093300	TaNAC153
TraesCS3B02G371200	TraesCS3B01G371200	TraesCS3B02G371200	TraesCS3B01G371200	TaNAC164
TraesCS3B02G439600	TraesCS3B01G439600	TraesCS3B02G439600	TraesCS3B01G439600	TaNAC169
TraesCS3D02G078900	TraesCS3D01G078900	TraesCS3D02G078900	TraesCS3D01G078900	TaNAC179
TraesCS3D02G170000	TraesCS3D01G170000	TraesCS3D02G170000	TraesCS3D01G170000	TaNAC182
TraesCS3D02G333100	TraesCS3D01G333100	TraesCS3D02G333100	TraesCS3D01G333100	TaNAC189
TraesCS3D02G401200	TraesCS3D01G401200	TraesCS3D02G401200	TraesCS3D01G401200	TaNAC194
TraesCS4A02G131000	TraesCS4A01G131000	TraesCS4A02G131000	TraesCS4A01G131000	TaNAC204
TraesCS4A02G219700	TraesCS4A01G219700	TraesCS4A02G219700	TraesCS4A01G219700	TaNAC206
TraesCS4B02G098200	TraesCS4B01G098200	TraesCS4B02G098200	TraesCS4B01G098200	TaNAC221
TraesCS4B02G173600	TraesCS4B01G173600	TraesCS4B02G173600	TraesCS4B01G173600	TaNAC224
TraesCS4D02G094400	TraesCS4D01G094400	TraesCS4D02G094400	TraesCS4D01G094400	TaNAC236
TraesCS4D02G175700	TraesCS4D01G175700	TraesCS4D02G175700	TraesCS4D01G175700	TaNAC240
TraesCS5A02G143200	TraesCS5A01G143200	TraesCS5A02G143200	TraesCS5A01G143200	TaNAC251
TraesCS5A02G468300	TraesCS5A01G468300	TraesCS5A02G468300	TraesCS5A01G468300	TaNAC264
TraesCS5B02G142100	TraesCS5B01G142100	TraesCS5B02G142100	TraesCS5B01G142100	TaNAC275
TraesCS5B02G480900	TraesCS5B01G480900	TraesCS5B02G480900	TraesCS5B01G480900	TaNAC287
TraesCS5D02G148800	TraesCS5D01G148800	TraesCS5D02G148800	TraesCS5D01G148800	TaNAC292
TraesCS5D02G481200	TraesCS5D01G481200	TraesCS5D02G481200	TraesCS5D01G481200	TaNAC305
TraesCS6A02G057400	TraesCS6A01G057400	TraesCS6A02G057400	TraesCS6A01G057400	TaNAC309
TraesCS6B02G075200	TraesCS6B01G075200	TraesCS6B02G075200	TraesCS6B01G075200	TaNAC324
TraesCS6D02G059300	TraesCS6D01G059300	TraesCS6D02G059300	TraesCS6D01G059300	TaNAC337
TraesCS6D02G096300	TraesCS6D01G096300	TraesCS6D02G096300	TraesCS6D01G096300	TaNAC338
TraesCS5D02G360700	TraesCS5D01G360700	TraesCS5D02G360700	TraesCS5D01G360700	TaNAC299
TraesCS4D02G345300	TraesCS4D01G345300	TraesCS4D02G345300	TraesCS4D01G345300	TaNAC246
TraesCS7B02G187600	TraesCS7B01G187600	TraesCS7B02G187600	TraesCS7B01G187600	TaNAC399
TraesCS1A02G266300	TraesCS1A01G266300	TraesCS1A02G266300	TraesCS1A01G266300	TaNAC4
TraesCS6A02G406700	TraesCS6A01G406700	TraesCS6A02G406700	TraesCS6A01G406700	TaNAC322
TraesCS4B02G350600	TraesCS4B01G350600	TraesCS4B02G350600	TraesCS4B01G350600	TaNAC233
TraesCS5B02G356000	TraesCS5B01G356000	TraesCS5B02G356000	TraesCS5B01G356000	TaNAC282
TraesCS5D02G360800	TraesCS5D01G360800	TraesCS5D02G360800	TraesCS5D01G360800	TaNAC300
TraesCS7D02G283800	TraesCS7D01G283800	TraesCS7D02G283800	TraesCS7D01G283800	TaNAC438
TraesCSU02G163300	TraesCSU01G163300	TraesCSU02G163300	TraesCSU01G163300	TaNAC458
TraesCSU02G168500	TraesCSU01G168500	TraesCSU02G168500	TraesCSU01G168500	TaNAC459
TraesCS7B02G196900	TraesCS7B01G196900	TraesCS7B02G196900	TraesCS7B01G196900	TaNAC400
TraesCS5A02G353500	TraesCS5A01G353500	TraesCS5A02G353500	TraesCS5A01G353500	TaNAC259
TraesCS1A02G190100	TraesCS1A01G190100	TraesCS1A02G190100	TraesCS1A01G190100	TaNAC1
TraesCS1B02G192200	TraesCS1B01G192200	TraesCS1B02G192200	TraesCS1B01G192200	TaNAC9
TraesCS1B02G277300	TraesCS1B01G277300	TraesCS1B02G277300	TraesCS1B01G277300	TaNAC12
TraesCS1D02G194200	TraesCS1D01G194200	TraesCS1D02G194200	TraesCS1D01G194200	TaNAC17
TraesCS1D02G266500	TraesCS1D01G266500	TraesCS1D02G266500	TraesCS1D01G266500	TaNAC20
TraesCS2A02G561700	TraesCS2A01G561700	TraesCS2A02G561700	TraesCS2A01G561700	TaNAC53
TraesCS2A02G561800	TraesCS2A01G561800	TraesCS2A02G561800	TraesCS2A01G561800	TaNAC54
TraesCS2B02G616900	TraesCS2B01G616900	TraesCS2B02G616900	TraesCS2B01G616900	TaNAC91
TraesCS2D02G567000	TraesCS2D01G567000	TraesCS2D02G567000	TraesCS2D01G567000	TaNAC123
TraesCS2D02G568000	TraesCS2D01G568000	TraesCS2D02G568000	TraesCS2D01G568000	TaNAC124
TraesCS3A02G176500	TraesCS3A01G176500	TraesCS3A02G176500	TraesCS3A01G176500	TaNAC135
TraesCS3B02G208300	TraesCS3B01G208300	TraesCS3B02G208300	TraesCS3B01G208300	TaNAC158
TraesCS3D02G183900	TraesCS3D01G183900	TraesCS3D02G183900	TraesCS3D01G183900	TaNAC183
TraesCS4A02G499900	TraesCS4A01G499900	TraesCS4A02G499900	TraesCS4A01G499900	TaNAC218
TraesCS5A02G220900	TraesCS5A01G220900	TraesCS5A02G220900	TraesCS5A01G220900	TaNAC252
TraesCS5A02G271500	TraesCS5A01G271500	TraesCS5A02G271500	TraesCS5A01G271500	TaNAC255
TraesCS5A02G519300	TraesCS5A01G519300	TraesCS5A02G519300	TraesCS5A01G519300	TaNAC270
TraesCS5B02G356100	TraesCS5B01G356100	TraesCS5B02G356100	TraesCS5B01G356100	TaNAC283
TraesCS5D02G279100	TraesCS5D01G279100	TraesCS5D02G279100	TraesCS5D01G279100	TaNAC295
TraesCS6A02G003800	TraesCS6A01G003800	TraesCS6A02G003800	TraesCS6A01G003800	TaNAC307
TraesCS6B02G033000	TraesCS6B01G033000	TraesCS6B02G033000	TraesCS6B01G033000	TaNAC323
TraesCS6B02G451300	TraesCS6B01G451300	TraesCS6B02G451300	TraesCS6B01G451300	TaNAC336
TraesCS6D02G390200	TraesCS6D01G390200	TraesCS6D02G390200	TraesCS6D01G390200	TaNAC349
TraesCS7A02G000300	TraesCS7A01G000300	TraesCS7A02G000300	TraesCS7A01G000300	TaNAC350
TraesCS7A02G299600	TraesCS7A01G299600	TraesCS7A02G299600	TraesCS7A01G299600	TaNAC370
TraesCS7D02G000200	TraesCS7D01G000200	TraesCS7D02G000200	TraesCS7D01G000200	TaNAC417
TraesCS7D02G295100	TraesCS7D01G295100	TraesCS7D02G295100	TraesCS7D01G295100	TaNAC439
TraesCSU02G135000	TraesCSU01G135000	TraesCSU02G135000	TraesCSU01G135000	TaNAC456
TraesCSU02G137200	TraesCSU01G137200	TraesCSU02G137200	TraesCSU01G137200	TaNAC457
TraesCSU02G215800	TraesCSU01G215800	TraesCSU02G215800	TraesCSU01G215800	TaNAC461
TraesCS4A02G486200	TraesCS4A01G486200	TraesCS4A02G486200	TraesCS4A01G486200	TaNAC217
TraesCS4D02G316800	TraesCS4D01G316800	TraesCS4D02G316800	TraesCS4D01G316800	TaNAC243
TraesCS4B02G320300	TraesCS4B01G320300	TraesCS4B02G320300	TraesCS4B01G320300	TaNAC227
TraesCS7B02G226600	TraesCS7B01G226600	TraesCS7B02G226600	TraesCS7B01G226600	TaNAC403
TraesCS2B02G328300	TraesCS2B01G328300	TraesCS2B02G328300	TraesCS2B01G328300	TaNAC74
TraesCS2A02G311500	TraesCS2A01G311500	TraesCS2A02G311500	TraesCS2A01G311500	TaNAC34
TraesCS2A02G386300	TraesCS2A01G386300	TraesCS2A02G386300	TraesCS2A01G386300	TaNAC49
TraesCS2A02G565900	TraesCS2A01G565900	TraesCS2A02G565900	TraesCS2A01G565900	TaNAC55
TraesCS2A02G566000	TraesCS2A01G566000	TraesCS2A02G566000	TraesCS2A01G566000	TaNAC56
TraesCS2A02G566100	TraesCS2A01G566100	TraesCS2A02G566100	TraesCS2A01G566100	TaNAC57
TraesCS2A02G566200	TraesCS2A01G566200	TraesCS2A02G566200	TraesCS2A01G566200	TaNAC58
TraesCS2A02G566300	TraesCS2A01G566300	TraesCS2A02G566300	TraesCS2A01G566300	TaNAC59
TraesCS2A02G566400	TraesCS2A01G566400	TraesCS2A02G566400	TraesCS2A01G566400	TaNAC60
TraesCS2B02G403300	TraesCS2B01G403300	TraesCS2B02G403300	TraesCS2B01G403300	TaNAC88
TraesCS2B02G627000	TraesCS2B01G627000	TraesCS2B02G627000	TraesCS2B01G627000	TaNAC92
TraesCS2B02G627100	TraesCS2B01G627100	TraesCS2B02G627100	TraesCS2B01G627100	TaNAC93
TraesCS2B02G627200	TraesCS2B01G627200	TraesCS2B02G627200	TraesCS2B01G627200	TaNAC94
TraesCS2D02G309800	TraesCS2D01G309800	TraesCS2D02G309800	TraesCS2D01G309800	TaNAC106
TraesCS2D02G382800	TraesCS2D01G382800	TraesCS2D02G382800	TraesCS2D01G382800	TaNAC120
TraesCS2D02G576200	TraesCS2D01G576200	TraesCS2D02G576200	TraesCS2D01G576200	TaNAC125
TraesCS2D02G576300	TraesCS2D01G576300	TraesCS2D02G576300	TraesCS2D01G576300	TaNAC126
TraesCS2D02G576400	TraesCS2D01G576400	TraesCS2D02G576400	TraesCS2D01G576400	TaNAC127
TraesCS2D02G576500	TraesCS2D01G576500	TraesCS2D02G576500	TraesCS2D01G576500	TaNAC128
TraesCS4A02G419900	TraesCS4A01G419900	TraesCS4A02G419900	TraesCS4A01G419900	TaNAC208
TraesCS4A02G420000	TraesCS4A01G420000	TraesCS4A02G420000	TraesCS4A01G420000	TaNAC209
TraesCS4A02G420100	TraesCS4A01G420100	TraesCS4A02G420100	TraesCS4A01G420100	TaNAC210
TraesCS4A02G420200	TraesCS4A01G420200	TraesCS4A02G420200	TraesCS4A01G420200	TaNAC211
TraesCS4A02G420900	TraesCS4A01G420900	TraesCS4A02G420900	TraesCS4A01G420900	TaNAC212
TraesCS4A02G421000	TraesCS4A01G421000	TraesCS4A02G421000	TraesCS4A01G421000	TaNAC213
TraesCS4A02G421100	TraesCS4A01G421100	TraesCS4A02G421100	TraesCS4A01G421100	TaNAC214
TraesCS4A02G421200	TraesCS4A01G421200	TraesCS4A02G421200	TraesCS4A01G421200	TaNAC215
TraesCS4A02G421300	TraesCS4A01G421300	TraesCS4A02G421300	TraesCS4A01G421300	TaNAC216
TraesCS5A02G491700	TraesCS5A01G491700	TraesCS5A02G491700	TraesCS5A01G491700	TaNAC265
TraesCS6A02G237900	TraesCS6A01G237900	TraesCS6A02G237900	TraesCS6A01G237900	TaNAC315
TraesCS6B02G286200	TraesCS6B01G286200	TraesCS6B02G286200	TraesCS6B01G286200	TaNAC327
TraesCS6D02G220600	TraesCS6D01G220600	TraesCS6D02G220600	TraesCS6D01G220600	TaNAC342
TraesCS7A02G008800	TraesCS7A01G008800	TraesCS7A02G008800	TraesCS7A01G008800	TaNAC351
TraesCS7A02G068000	TraesCS7A01G068000	TraesCS7A02G068000	TraesCS7A01G068000	TaNAC352
TraesCS7A02G068200	TraesCS7A01G068200	TraesCS7A02G068200	TraesCS7A01G068200	TaNAC353
TraesCS7A02G068300	TraesCS7A01G068300	TraesCS7A02G068300	TraesCS7A01G068300	TaNAC354
TraesCS7A02G317100	TraesCS7A01G317100	TraesCS7A02G317100	TraesCS7A01G317100	TaNAC372
TraesCS7A02G326000	TraesCS7A01G326000	TraesCS7A02G326000	TraesCS7A01G326000	TaNAC374
TraesCS7A02G349500	TraesCS7A01G349500	TraesCS7A02G349500	TraesCS7A01G349500	TaNAC376
TraesCS7B02G233300	TraesCS7B01G233300	TraesCS7B02G233300	TraesCS7B01G233300	TaNAC404
TraesCS7D02G008500	TraesCS7D01G008500	TraesCS7D02G008500	TraesCS7D01G008500	TaNAC418
TraesCS7D02G062100	TraesCS7D01G062100	TraesCS7D02G062100	TraesCS7D01G062100	TaNAC420
TraesCS7D02G062300	TraesCS7D01G062300	TraesCS7D02G062300	TraesCS7D01G062300	TaNAC421
TraesCS7D02G062400	TraesCS7D01G062400	TraesCS7D02G062400	TraesCS7D01G062400	TaNAC422
TraesCS7D02G062600	TraesCS7D01G062600	TraesCS7D02G062600	TraesCS7D01G062600	TaNAC423
TraesCS7D02G063300	TraesCS7D01G063300	TraesCS7D02G063300	TraesCS7D01G063300	TaNAC424
TraesCS7D02G314000	TraesCS7D01G314000	TraesCS7D02G314000	TraesCS7D01G314000	TaNAC441
TraesCS7D02G322700	TraesCS7D01G322700	TraesCS7D02G322700	TraesCS7D01G322700	TaNAC443
TraesCS7D02G329200	TraesCS7D01G329200	TraesCS7D02G329200	TraesCS7D01G329200	TaNAC444
TraesCS5B02G054200	TraesCS5B01G054200	TraesCS5B02G054200	TraesCS5B01G054200	TaNAC271
TraesCS7A02G152400	TraesCS7A01G152400	TraesCS7A02G152400	TraesCS7A01G152400	TaNAC356
TraesCS5A02G049100	TraesCS5A01G049100	TraesCS5A02G049100	TraesCS5A01G049100	TaNAC247
TraesCS7B02G143900	TraesCS7B01G143900	TraesCS7B02G143900	TraesCS7B01G143900	TaNAC397
TraesCS2A02G101000	TraesCS2A01G101000	TraesCS2A02G101000	TraesCS2A01G101000	TaNAC26
TraesCS2A02G101100	TraesCS2A01G101100	TraesCS2A02G101100	TraesCS2A01G101100	TaNAC27
TraesCS2A02G101200	TraesCS2A01G101200	TraesCS2A02G101200	TraesCS2A01G101200	TaNAC28
TraesCS2A02G101400	TraesCS2A01G101400	TraesCS2A02G101400	TraesCS2A01G101400	TaNAC29
TraesCS2A02G338300	TraesCS2A01G338300	TraesCS2A02G338300	TraesCS2A01G338300	TaNAC45
TraesCS2A02G382400	TraesCS2A01G382400	TraesCS2A02G382400	TraesCS2A01G382400	TaNAC48
TraesCS2A02G462500	TraesCS2A01G462500	TraesCS2A02G462500	TraesCS2A01G462500	TaNAC52
TraesCS2B02G118200	TraesCS2B01G118200	TraesCS2B02G118200	TraesCS2B01G118200	TaNAC66
TraesCS2B02G118300	TraesCS2B01G118300	TraesCS2B02G118300	TraesCS2B01G118300	TaNAC67
TraesCS2B02G118400	TraesCS2B01G118400	TraesCS2B02G118400	TraesCS2B01G118400	TaNAC68
TraesCS2B02G118500	TraesCS2B01G118500	TraesCS2B02G118500	TraesCS2B01G118500	TaNAC69
TraesCS2B02G343600	TraesCS2B01G343600	TraesCS2B02G343600	TraesCS2B01G343600	TaNAC75
TraesCS2B02G399700	TraesCS2B01G399700	TraesCS2B02G399700	TraesCS2B01G399700	TaNAC87
TraesCS2B02G484100	TraesCS2B01G484100	TraesCS2B02G484100	TraesCS2B01G484100	TaNAC90
TraesCS2D02G100600	TraesCS2D01G100600	TraesCS2D02G100600	TraesCS2D01G100600	TaNAC98
TraesCS2D02G100700	TraesCS2D01G100700	TraesCS2D02G100700	TraesCS2D01G100700	TaNAC99
TraesCS2D02G100800	TraesCS2D01G100800	TraesCS2D02G100800	TraesCS2D01G100800	TaNAC100
TraesCS2D02G100900	TraesCS2D01G100900	TraesCS2D02G100900	TraesCS2D01G100900	TaNAC101
TraesCS2D02G324700	TraesCS2D01G324700	TraesCS2D02G324700	TraesCS2D01G324700	TaNAC107
TraesCS2D02G378800	TraesCS2D01G378800	TraesCS2D02G378800	TraesCS2D01G378800	TaNAC119
TraesCS2D02G462900	TraesCS2D01G462900	TraesCS2D02G462900	TraesCS2D01G462900	TaNAC122
TraesCS3A02G077900	TraesCS3A01G077900	TraesCS3A02G077900	TraesCS3A01G077900	TaNAC129
TraesCS3B02G092800	TraesCS3B01G092800	TraesCS3B02G092800	TraesCS3B01G092800	TaNAC151
TraesCS3B02G092900	TraesCS3B01G092900	TraesCS3B02G092900	TraesCS3B01G092900	TaNAC152
TraesCS3D02G078500	TraesCS3D01G078500	TraesCS3D02G078500	TraesCS3D01G078500	TaNAC178
TraesCS4A02G130600	TraesCS4A01G130600	TraesCS4A02G130600	TraesCS4A01G130600	TaNAC203
TraesCS4A02G242700	TraesCS4A01G242700	TraesCS4A02G242700	TraesCS4A01G242700	TaNAC207
TraesCS4B02G072400	TraesCS4B01G072400	TraesCS4B02G072400	TraesCS4B01G072400	TaNAC220
TraesCS4B02G174000	TraesCS4B01G174000	TraesCS4B02G174000	TraesCS4B01G174000	TaNAC225
TraesCS4D02G071200	TraesCS4D01G071200	TraesCS4D02G071200	TraesCS4D01G071200	TaNAC235
TraesCS4D02G176000	TraesCS4D01G176000	TraesCS4D02G176000	TraesCS4D01G176000	TaNAC241
TraesCS5A02G143100	TraesCS5A01G143100	TraesCS5A02G143100	TraesCS5A01G143100	TaNAC250
TraesCS5A02G245900	TraesCS5A01G245900	TraesCS5A02G245900	TraesCS5A01G245900	TaNAC254
TraesCS5A02G275900	TraesCS5A01G275900	TraesCS5A02G275900	TraesCS5A01G275900	TaNAC256
TraesCS5B02G141900	TraesCS5B01G141900	TraesCS5B02G141900	TraesCS5B01G141900	TaNAC274
TraesCS5B02G243300	TraesCS5B01G243300	TraesCS5B02G243300	TraesCS5B01G243300	TaNAC277
TraesCS5B02G275200	TraesCS5B01G275200	TraesCS5B02G275200	TraesCS5B01G275200	TaNAC278
TraesCS5D02G059700	TraesCS5D01G059700	TraesCS5D02G059700	TraesCS5D01G059700	TaNAC289
TraesCS5D02G148900	TraesCS5D01G148900	TraesCS5D02G148900	TraesCS5D01G148900	TaNAC293
TraesCS5D02G283200	TraesCS5D01G283200	TraesCS5D02G283200	TraesCS5D01G283200	TaNAC296
TraesCS6A02G378500	TraesCS6A01G378500	TraesCS6A02G378500	TraesCS6A01G378500	TaNAC319
TraesCS6A02G378600	TraesCS6A01G378600	TraesCS6A02G378600	TraesCS6A01G378600	TaNAC320
TraesCS6B02G416300	TraesCS6B01G416300	TraesCS6B02G416300	TraesCS6B01G416300	TaNAC332
TraesCS6B02G416400	TraesCS6B01G416400	TraesCS6B02G416400	TraesCS6B01G416400	TaNAC333
TraesCS6B02G416500	TraesCS6B01G416500	TraesCS6B02G416500	TraesCS6B01G416500	TaNAC334
TraesCS6D02G362800	TraesCS6D01G362800	TraesCS6D02G362800	TraesCS6D01G362800	TaNAC347
TraesCS6D02G362900	TraesCS6D01G362900	TraesCS6D02G362900	TraesCS6D01G362900	TaNAC348
TraesCS7A02G152500	TraesCS7A01G152500	TraesCS7A02G152500	TraesCS7A01G152500	TaNAC357
TraesCS7A02G189200	TraesCS7A01G189200	TraesCS7A02G189200	TraesCS7A01G189200	TaNAC358
TraesCS7A02G194700	TraesCS7A01G194700	TraesCS7A02G194700	TraesCS7A01G194700	TaNAC359
TraesCS7A02G247600	TraesCS7A01G247600	TraesCS7A02G247600	TraesCS7A01G247600	TaNAC368
TraesCS7A02G305200	TraesCS7A01G305200	TraesCS7A02G305200	TraesCS7A01G305200	TaNAC371
TraesCS7A02G334800	TraesCS7A01G334800	TraesCS7A02G334800	TraesCS7A01G334800	TaNAC375
TraesCS7A02G464100	TraesCS7A01G464100	TraesCS7A02G464100	TraesCS7A01G464100	TaNAC379
TraesCS7A02G464800	TraesCS7A01G464800	TraesCS7A02G464800	TraesCS7A01G464800	TaNAC380
TraesCS7A02G569100	TraesCS7A01G569100	TraesCS7A02G569100	TraesCS7A01G569100	TaNAC382
TraesCS7A02G569300	TraesCS7A01G569300	TraesCS7A02G569300	TraesCS7A01G569300	TaNAC383
TraesCS7B02G056300	TraesCS7B01G056300	TraesCS7B02G056300	TraesCS7B01G056300	TaNAC385
TraesCS7B02G094000	TraesCS7B01G094000	TraesCS7B02G094000	TraesCS7B01G094000	TaNAC387
TraesCS7B02G100300	TraesCS7B01G100300	TraesCS7B02G100300	TraesCS7B01G100300	TaNAC388
TraesCS7B02G205600	TraesCS7B01G205600	TraesCS7B02G205600	TraesCS7B01G205600	TaNAC401
TraesCS7B02G246300	TraesCS7B01G246300	TraesCS7B02G246300	TraesCS7B01G246300	TaNAC405
TraesCS7B02G364600	TraesCS7B01G364600	TraesCS7B02G364600	TraesCS7B01G364600	TaNAC408
TraesCS7B02G365300	TraesCS7B01G365300	TraesCS7B02G365300	TraesCS7B01G365300	TaNAC409
TraesCS7B02G489500	TraesCS7B01G489500	TraesCS7B02G489500	TraesCS7B01G489500	TaNAC415
TraesCS7D02G154200	TraesCS7D01G154200	TraesCS7D02G154200	TraesCS7D01G154200	TaNAC426
TraesCS7D02G189900	TraesCS7D01G189900	TraesCS7D02G189900	TraesCS7D01G189900	TaNAC428
TraesCS7D02G196300	TraesCS7D01G196300	TraesCS7D02G196300	TraesCS7D01G196300	TaNAC429
TraesCS7D02G246100	TraesCS7D01G246100	TraesCS7D02G246100	TraesCS7D01G246100	TaNAC436
TraesCS7D02G302000	TraesCS7D01G302000	TraesCS7D02G302000	TraesCS7D01G302000	TaNAC440
TraesCS7D02G342300	TraesCS7D01G342300	TraesCS7D02G342300	TraesCS7D01G342300	TaNAC445
TraesCS7D02G451700	TraesCS7D01G451700	TraesCS7D02G451700	TraesCS7D01G451700	TaNAC449
TraesCS7D02G452500	TraesCS7D01G452500	TraesCS7D02G452500	TraesCS7D01G452500	TaNAC450
TraesCS7D02G543400	TraesCS7D01G543400	TraesCS7D02G543400	TraesCS7D01G543400	TaNAC452
TraesCS7D02G543500	TraesCS7D01G543500	TraesCS7D02G543500	TraesCS7D01G543500	TaNAC453
TraesCS7A02G318500	TraesCS7A01G318500	TraesCS7A02G318500	TraesCS7A01G318500	TaNAC373
TraesCS1A02G261800	TraesCS1A01G261800	TraesCS1A02G261800	TraesCS1A01G261800	TaNAC2
TraesCS1B02G272600	TraesCS1B01G272600	TraesCS1B02G272600	TraesCS1B01G272600	TaNAC10
TraesCS3A02G375400	TraesCS3A01G375400	TraesCS3A02G375400	TraesCS3A01G375400	TaNAC141
TraesCS1A02G275900	TraesCS1A01G275900	TraesCS1A02G275900	TraesCS1A01G275900	TaNAC5
TraesCS1A02G276000	TraesCS1A01G276000	TraesCS1A02G276000	TraesCS1A01G276000	TaNAC6
TraesCS1B02G285100	TraesCS1B01G285100	TraesCS1B02G285100	TraesCS1B01G285100	TaNAC13
TraesCS1B02G285200	TraesCS1B01G285200	TraesCS1B02G285200	TraesCS1B01G285200	TaNAC14
TraesCS1D02G261800	TraesCS1D01G261800	TraesCS1D02G261800	TraesCS1D01G261800	TaNAC18
TraesCS1D02G275500	TraesCS1D01G275500	TraesCS1D02G275500	TraesCS1D01G275500	TaNAC21
TraesCS2A02G053500	TraesCS2A01G053500	TraesCS2A02G053500	TraesCS2A01G053500	TaNAC22
TraesCS2A02G063200	TraesCS2A01G063200	TraesCS2A02G063200	TraesCS2A01G063200	TaNAC23
TraesCS2A02G063300	TraesCS2A01G063300	TraesCS2A02G063300	TraesCS2A01G063300	TaNAC24
TraesCS2A02G063400	TraesCS2A01G063400	TraesCS2A02G063400	TraesCS2A01G063400	TaNAC25
TraesCS2B02G067400	TraesCS2B01G067400	TraesCS2B02G067400	TraesCS2B01G067400	TaNAC61
TraesCS2B02G075900	TraesCS2B01G075900	TraesCS2B02G075900	TraesCS2B01G075900	TaNAC62
TraesCS2B02G076000	TraesCS2B01G076000	TraesCS2B02G076000	TraesCS2B01G076000	TaNAC63
TraesCS2B02G076100	TraesCS2B01G076100	TraesCS2B02G076100	TraesCS2B01G076100	TaNAC64
TraesCS2D02G061500	TraesCS2D01G061500	TraesCS2D02G061500	TraesCS2D01G061500	TaNAC95
TraesCS2D02G061600	TraesCS2D01G061600	TraesCS2D02G061600	TraesCS2D01G061600	TaNAC96
TraesCS3A02G403300	TraesCS3A01G403300	TraesCS3A02G403300	TraesCS3A01G403300	TaNAC144
TraesCS3B02G407600	TraesCS3B01G407600	TraesCS3B02G407600	TraesCS3B01G407600	TaNAC165
TraesCS3B02G436900	TraesCS3B01G436900	TraesCS3B02G436900	TraesCS3B01G436900	TaNAC168
TraesCS3D02G367900	TraesCS3D01G367900	TraesCS3D02G367900	TraesCS3D01G367900	TaNAC190
TraesCS3D02G398200	TraesCS3D01G398200	TraesCS3D02G398200	TraesCS3D01G398200	TaNAC193
TraesCS4B02G328600	TraesCS4B01G328600	TraesCS4B02G328600	TraesCS4B01G328600	TaNAC228
TraesCS4B02G328700	TraesCS4B01G328700	TraesCS4B02G328700	TraesCS4B01G328700	TaNAC229
TraesCS4B02G328800	TraesCS4B01G328800	TraesCS4B02G328800	TraesCS4B01G328800	TaNAC230
TraesCS4B02G328900	TraesCS4B01G328900	TraesCS4B02G328900	TraesCS4B01G328900	TaNAC231
TraesCS4B02G329100	TraesCS4B01G329100	TraesCS4B02G329100	TraesCS4B01G329100	TaNAC232
TraesCS4B02G384700	TraesCS4B01G384700	TraesCS4B02G384700	TraesCS4B01G384700	TaNAC234
TraesCS4D02G325700	TraesCS4D01G325700	TraesCS4D02G325700	TraesCS4D01G325700	TaNAC244
TraesCS4D02G325800	TraesCS4D01G325800	TraesCS4D02G325800	TraesCS4D01G325800	TaNAC245
TraesCS5A02G127200	TraesCS5A01G127200	TraesCS5A02G127200	TraesCS5A01G127200	TaNAC249
TraesCS5A02G228000	TraesCS5A01G228000	TraesCS5A02G228000	TraesCS5A01G228000	TaNAC253
TraesCS5A02G339600	TraesCS5A01G339600	TraesCS5A02G339600	TraesCS5A01G339600	TaNAC258
TraesCS5A02G411700	TraesCS5A01G411700	TraesCS5A02G411700	TraesCS5A01G411700	TaNAC260
TraesCS5A02G411800	TraesCS5A01G411800	TraesCS5A02G411800	TraesCS5A01G411800	TaNAC261
TraesCS5A02G411900	TraesCS5A01G411900	TraesCS5A02G411900	TraesCS5A01G411900	TaNAC262
TraesCS5A02G500400	TraesCS5A01G500400	TraesCS5A02G500400	TraesCS5A01G500400	TaNAC266
TraesCS5A02G500500	TraesCS5A01G500500	TraesCS5A02G500500	TraesCS5A01G500500	TaNAC267
TraesCS5A02G500600	TraesCS5A01G500600	TraesCS5A02G500600	TraesCS5A01G500600	TaNAC268
TraesCS5A02G500700	TraesCS5A01G500700	TraesCS5A02G500700	TraesCS5A01G500700	TaNAC269
TraesCS5B02G126300	TraesCS5B01G126300	TraesCS5B02G126300	TraesCS5B01G126300	TaNAC273
TraesCS5B02G226800	TraesCS5B01G226800	TraesCS5B02G226800	TraesCS5B01G226800	TaNAC276
TraesCS5B02G338400	TraesCS5B01G338400	TraesCS5B02G338400	TraesCS5B01G338400	TaNAC280
TraesCS5B02G338700	TraesCS5B01G338700	TraesCS5B02G338700	TraesCS5B01G338700	TaNAC281
TraesCS5B02G415400	TraesCS5B01G415400	TraesCS5B02G415400	TraesCS5B01G415400	TaNAC284
TraesCS5B02G415600	TraesCS5B01G415600	TraesCS5B02G415600	TraesCS5B01G415600	TaNAC285
TraesCS5B02G415700	TraesCS5B01G415700	TraesCS5B02G415700	TraesCS5B01G415700	TaNAC286
TraesCS5D02G134800	TraesCS5D01G134800	TraesCS5D02G134800	TraesCS5D01G134800	TaNAC291
TraesCS5D02G239600	TraesCS5D01G239600	TraesCS5D02G239600	TraesCS5D01G239600	TaNAC294
TraesCS5D02G344100	TraesCS5D01G344100	TraesCS5D02G344100	TraesCS5D01G344100	TaNAC298
TraesCS5D02G420800	TraesCS5D01G420800	TraesCS5D02G420800	TraesCS5D01G420800	TaNAC301
TraesCS5D02G421000	TraesCS5D01G421000	TraesCS5D02G421000	TraesCS5D01G421000	TaNAC302
TraesCS5D02G421100	TraesCS5D01G421100	TraesCS5D02G421100	TraesCS5D01G421100	TaNAC303
TraesCS5D02G472600	TraesCS5D01G472600	TraesCS5D02G472600	TraesCS5D01G472600	TaNAC304
TraesCS6A02G307200	TraesCS6A01G307200	TraesCS6A02G307200	TraesCS6A01G307200	TaNAC318
TraesCS6B02G335700	TraesCS6B01G335700	TraesCS6B02G335700	TraesCS6B01G335700	TaNAC331
TraesCS6D02G140200	TraesCS6D01G140200	TraesCS6D02G140200	TraesCS6D01G140200	TaNAC340
TraesCS6D02G286300	TraesCS6D01G286300	TraesCS6D02G286300	TraesCS6D01G286300	TaNAC346
TraesCS7A02G549000	TraesCS7A01G549000	TraesCS7A02G549000	TraesCS7A01G549000	TaNAC381
TraesCS7B02G219400	TraesCS7B01G219400	TraesCS7B02G219400	TraesCS7B01G219400	TaNAC402
TraesCS7B02G472200	TraesCS7B01G472200	TraesCS7B02G472200	TraesCS7B01G472200	TaNAC411
TraesCS7B02G472600	TraesCS7B01G472600	TraesCS7B02G472600	TraesCS7B01G472600	TaNAC412
TraesCS7D02G315100	TraesCS7D01G315100	TraesCS7D02G315100	TraesCS7D01G315100	TaNAC442
TraesCS7D02G535300	TraesCS7D01G535300	TraesCS7D02G535300	TraesCS7D01G535300	TaNAC451
TraesCS1D02G004800	-	TraesCS1D02G004800	TraesCS1D01G004800	TaNAC15
TraesCS3A02G438900	TraesCS3A01G438900	TraesCS3A02G438900	TraesCS3A01G438900	TaNAC146
TraesCS3B02G472800	TraesCS3B01G472800	TraesCS3B02G472800	TraesCS3B01G472800	TaNAC171
TraesCS3D02G431700	TraesCS3D01G431700	TraesCS3D02G431700	TraesCS3D01G431700	TaNAC196
TraesCS5A02G291200	TraesCS5A01G291200	TraesCS5A02G291200	TraesCS5A01G291200	TaNAC257
TraesCS5B02G290200	TraesCS5B01G290200	TraesCS5B02G290200	TraesCS5B01G290200	TaNAC279
TraesCS5D02G298600	TraesCS5D01G298600	TraesCS5D02G298600	TraesCS5D01G298600	TaNAC297
TraesCS7A02G263100	TraesCS7A01G263100	TraesCS7A02G263100	TraesCS7A01G263100	TaNAC369
TraesCS7B02G160900	TraesCS7B01G160900	TraesCS7B02G160900	TraesCS7B01G160900	TaNAC398
TraesCS7D02G263800	TraesCS7D01G263800	TraesCS7D02G263800	TraesCS7D01G263800	TaNAC437
TraesCS6D02G266000	TraesCS6D01G266000	TraesCS6D02G266000	TraesCS6D01G266000	TaNAC343
TraesCS3A02G245900	TraesCS3A01G245900	TraesCS3A02G245900	TraesCS3A01G245900	TaNAC136
TraesCS3B02G126200	TraesCS3B01G126200	TraesCS3B02G126200	TraesCS3B01G126200	TaNAC154
TraesCS3B02G273600	TraesCS3B01G273600	TraesCS3B02G273600	TraesCS3B01G273600	TaNAC160
TraesCS3B02G367100	TraesCS3B01G367100	TraesCS3B02G367100	TraesCS3B01G367100	TaNAC162
TraesCS2A02G409900	TraesCS2A01G409900	TraesCS2A02G409900	TraesCS2A01G409900	TaNAC50
TraesCS3A02G336300	TraesCS3A01G336300	TraesCS3A02G336300	TraesCS3A01G336300	TaNAC139
TraesCS3B02G367400	TraesCS3B01G367400	TraesCS3B02G367400	TraesCS3B01G367400	TaNAC163
TraesCS3D02G329300	TraesCS3D01G329300	TraesCS3D02G329300	TraesCS3D01G329300	TaNAC188
TraesCS5A02G467300	TraesCS5A01G467300	TraesCS5A02G467300	TraesCS5A01G467300	TaNAC263
TraesCS6A02G299500	TraesCS6A01G299500	TraesCS6A02G299500	TraesCS6A01G299500	TaNAC316
TraesCS6A02G299600	TraesCS6A01G299600	TraesCS6A02G299600	TraesCS6A01G299600	TaNAC317
TraesCS6B02G329200	TraesCS6B01G329200	TraesCS6B02G329200	TraesCS6B01G329200	TaNAC330
TraesCS6D02G279400	TraesCS6D01G279400	TraesCS6D02G279400	TraesCS6D01G279400	TaNAC344
TraesCS6D02G279500	TraesCS6D01G279500	TraesCS6D02G279500	TraesCS6D01G279500	TaNAC345
TraesCS2A02G325900	TraesCS2A01G325900	TraesCS2A02G325900	TraesCS2A01G325900	TaNAC35
TraesCS2A02G326300	TraesCS2A01G326300	TraesCS2A02G326300	TraesCS2A01G326300	TaNAC36
TraesCS2A02G326400	TraesCS2A01G326400	TraesCS2A02G326400	TraesCS2A01G326400	TaNAC37
TraesCS2A02G326500	TraesCS2A01G326500	TraesCS2A02G326500	TraesCS2A01G326500	TaNAC38
TraesCS2A02G326600	TraesCS2A01G326600	TraesCS2A02G326600	TraesCS2A01G326600	TaNAC39
TraesCS2A02G459700	TraesCS2A01G459700	TraesCS2A02G459700	TraesCS2A01G459700	TaNAC51
TraesCS2B02G355300	TraesCS2B01G355300	TraesCS2B02G355300	TraesCS2B01G355300	TaNAC78
TraesCS2B02G355400	TraesCS2B01G355400	TraesCS2B02G355400	TraesCS2B01G355400	TaNAC79
TraesCS2B02G355500	TraesCS2B01G355500	TraesCS2B02G355500	TraesCS2B01G355500	TaNAC80
TraesCS2B02G355600	TraesCS2B01G355600	TraesCS2B02G355600	TraesCS2B01G355600	TaNAC81
TraesCS2B02G355700	TraesCS2B01G355700	TraesCS2B02G355700	TraesCS2B01G355700	TaNAC82
TraesCS2B02G376900	TraesCS2B01G376900	TraesCS2B02G376900	TraesCS2B01G376900	TaNAC85
TraesCS2B02G481400	TraesCS2B01G481400	TraesCS2B02G481400	TraesCS2B01G481400	TaNAC89
TraesCS2D02G336300	TraesCS2D01G336300	TraesCS2D02G336300	TraesCS2D01G336300	TaNAC114
TraesCS2D02G336400	TraesCS2D01G336400	TraesCS2D02G336400	TraesCS2D01G336400	TaNAC115
TraesCS2D02G336500	TraesCS2D01G336500	TraesCS2D02G336500	TraesCS2D01G336500	TaNAC116
TraesCS2D02G460000	TraesCS2D01G460000	TraesCS2D02G460000	TraesCS2D01G460000	TaNAC121
TraesCS3A02G107400	TraesCS3A01G107400	TraesCS3A02G107400	TraesCS3A01G107400	TaNAC131
TraesCS3A02G377700	TraesCS3A01G377700	TraesCS3A02G377700	TraesCS3A01G377700	TaNAC142
TraesCS3B02G410500	TraesCS3B01G410500	TraesCS3B02G410500	TraesCS3B01G410500	TaNAC166
TraesCS3D02G109400	TraesCS3D01G109400	TraesCS3D02G109400	TraesCS3D01G109400	TaNAC180
TraesCS3D02G245500	TraesCS3D01G245500	TraesCS3D02G245500	TraesCS3D01G245500	TaNAC185
TraesCS3D02G370800	TraesCS3D01G370800	TraesCS3D02G370800	TraesCS3D01G370800	TaNAC191
TraesCS4A02G065000	TraesCS4A01G065000	TraesCS4A02G065000	TraesCS4A01G065000	TaNAC202
TraesCS4B02G242600	TraesCS4B01G242600	TraesCS4B02G242600	TraesCS4B01G242600	TaNAC226
TraesCS4D02G242000	TraesCS4D01G242000	TraesCS4D02G242000	TraesCS4D01G242000	TaNAC242
TraesCS5D02G537600	-	-	TraesCS5D01G537600	TaNAC306
TraesCS6A02G208900	TraesCS6A01G208900	TraesCS6A02G208900	TraesCS6A01G208900	TaNAC314
TraesCS6B02G237900	TraesCS6B01G237900	TraesCS6B02G237900	TraesCS6B01G237900	TaNAC326
TraesCS6D02G192400	TraesCS6D01G192400	TraesCS6D02G192400	TraesCS6D01G192400	TaNAC341
TraesCS7A02G106300	TraesCS7A01G106300	TraesCS7A02G106300	TraesCS7A01G106300	TaNAC355
TraesCS7A02G208200	TraesCS7A01G208200	TraesCS7A02G208200	TraesCS7A01G208200	TaNAC362
TraesCS7A02G357500	TraesCS7A01G357500	TraesCS7A02G357500	TraesCS7A01G357500	TaNAC377
TraesCS7A02G375300	TraesCS7A01G375300	TraesCS7A02G375300	TraesCS7A01G375300	TaNAC378
TraesCS7B02G004900	TraesCS7B01G004900	TraesCS7B02G004900	TraesCS7B01G004900	TaNAC384
TraesCS7B02G115400	TraesCS7B01G115400	TraesCS7B02G115400	TraesCS7B01G115400	TaNAC393
TraesCS7B02G252100	TraesCS7B01G252100	TraesCS7B02G252100	TraesCS7B01G252100	TaNAC406
TraesCS7B02G270300	TraesCS7B01G270300	TraesCS7B02G270300	TraesCS7B01G270300	TaNAC407
TraesCS7B02G499400	TraesCS7B01G499400	TraesCS7B02G499400	TraesCS7B01G499400	TaNAC416
TraesCS7D02G100400	TraesCS7D01G100400	TraesCS7D02G100400	TraesCS7D01G100400	TaNAC425
TraesCS7D02G210600	TraesCS7D01G210600	TraesCS7D02G210600	TraesCS7D01G210600	TaNAC432
TraesCS7D02G348100	TraesCS7D01G348100	TraesCS7D02G348100	TraesCS7D01G348100	TaNAC446
TraesCS7D02G365200	TraesCS7D01G365200	TraesCS7D02G365200	TraesCS7D01G365200	TaNAC447
TraesCS7D02G371800	TraesCS7D01G371800	TraesCS7D02G371800	TraesCS7D01G371800	TaNAC448
TraesCS7B02G111300	TraesCS7B01G111300	TraesCS7B02G111300	TraesCS7B01G111300	TaNAC389
TraesCS7A02G209200	TraesCS7A01G209200	TraesCS7A02G209200	TraesCS7A01G209200	TaNAC364
TraesCS7A02G204300	TraesCS7A01G204300	TraesCS7A02G204300	TraesCS7A01G204300	TaNAC360
TraesCS1B02G113000	TraesCS1B01G113000	TraesCS1B02G113000	TraesCS1B01G113000	TaNAC7
TraesCS1B02G113200	TraesCS1B01G113200	TraesCS1B02G113200	TraesCS1B01G113200	TaNAC8
TraesCS1D02G094300	TraesCS1D01G094300	TraesCS1D02G094300	TraesCS1D01G094300	TaNAC16
TraesCS2A02G328100	TraesCS2A01G328100	TraesCS2A02G328100	TraesCS2A01G328100	TaNAC40
TraesCS2A02G328200	TraesCS2A01G328200	TraesCS2A02G328200	TraesCS2A01G328200	TaNAC41
TraesCS2A02G328300	TraesCS2A01G328300	TraesCS2A02G328300	TraesCS2A01G328300	TaNAC42
TraesCS2A02G328400	TraesCS2A01G328400	TraesCS2A02G328400	TraesCS2A01G328400	TaNAC43
TraesCS2A02G328500	TraesCS2A01G328500	TraesCS2A02G328500	TraesCS2A01G328500	TaNAC44
TraesCS2A02G354300	TraesCS2A01G354300	TraesCS2A02G354300	TraesCS2A01G354300	TaNAC46
TraesCS2A02G363700	TraesCS2A01G363700	TraesCS2A02G363700	TraesCS2A01G363700	TaNAC47
TraesCS2B02G100600	TraesCS2B01G100600	TraesCS2B02G100600	TraesCS2B01G100600	TaNAC65
TraesCS2B02G353800	TraesCS2B01G353800	TraesCS2B02G353800	TraesCS2B01G353800	TaNAC76
TraesCS2B02G353900	TraesCS2B01G353900	TraesCS2B02G353900	TraesCS2B01G353900	TaNAC77
TraesCS2B02G359200	TraesCS2B01G359200	TraesCS2B02G359200	TraesCS2B01G359200	TaNAC83
TraesCS2B02G375000	TraesCS2B01G375000	TraesCS2B02G375000	TraesCS2B01G375000	TaNAC84
TraesCS2B02G381700	TraesCS2B01G381700	TraesCS2B02G381700	TraesCS2B01G381700	TaNAC86
TraesCS2D02G083700	TraesCS2D01G083700	TraesCS2D02G083700	TraesCS2D01G083700	TaNAC97
TraesCS2D02G334200	TraesCS2D01G334200	TraesCS2D02G334200	TraesCS2D01G334200	TaNAC108
TraesCS2D02G334300	TraesCS2D01G334300	TraesCS2D02G334300	TraesCS2D01G334300	TaNAC109
TraesCS2D02G334400	TraesCS2D01G334400	TraesCS2D02G334400	TraesCS2D01G334400	TaNAC110
TraesCS2D02G334500	TraesCS2D01G334500	TraesCS2D02G334500	TraesCS2D01G334500	TaNAC111
TraesCS2D02G334600	TraesCS2D01G334600	TraesCS2D02G334600	TraesCS2D01G334600	TaNAC112
TraesCS2D02G334800	TraesCS2D01G334800	TraesCS2D02G334800	TraesCS2D01G334800	TaNAC113
TraesCS2D02G354700	TraesCS2D01G354700	TraesCS2D02G354700	TraesCS2D01G354700	TaNAC117
TraesCS2D02G361500	TraesCS2D01G361500	TraesCS2D02G361500	TraesCS2D01G361500	TaNAC118
TraesCS3A02G113300	TraesCS3A01G113300	TraesCS3A02G113300	TraesCS3A01G113300	TaNAC132
TraesCS3A02G157600	TraesCS3A01G157600	TraesCS3A02G157600	TraesCS3A01G157600	TaNAC133
TraesCS3A02G247500	TraesCS3A01G247500	TraesCS3A02G247500	TraesCS3A01G247500	TaNAC137
TraesCS3A02G269900	TraesCS3A01G269900	TraesCS3A02G269900	TraesCS3A01G269900	TaNAC138
TraesCS3A02G387500	TraesCS3A01G387500	TraesCS3A02G387500	TraesCS3A01G387500	TaNAC143
TraesCS3A02G471300	TraesCS3A01G471300	TraesCS3A02G471300	TraesCS3A01G471300	TaNAC147
TraesCS3A02G485400	TraesCS3A01G485400	TraesCS3A02G485400	TraesCS3A01G485400	TaNAC148
TraesCS3A02G485500	TraesCS3A01G485500	TraesCS3A02G485500	TraesCS3A01G485500	TaNAC149
TraesCS3A02G486500	TraesCS3A01G486500	TraesCS3A02G486500	TraesCS3A01G486500	TaNAC150
TraesCS3B02G184300	TraesCS3B01G184300	TraesCS3B02G184300	TraesCS3B01G184300	TaNAC155
TraesCS3B02G184500	TraesCS3B01G184500	TraesCS3B02G184500	TraesCS3B01G184500	TaNAC156
TraesCS3B02G271900	TraesCS3B01G271900	TraesCS3B02G271900	TraesCS3B01G271900	TaNAC159
TraesCS3B02G303800	TraesCS3B01G303800	TraesCS3B02G303800	TraesCS3B01G303800	TaNAC161
TraesCS3B02G421300	TraesCS3B01G421300	TraesCS3B02G421300	TraesCS3B01G421300	TaNAC167
TraesCS3B02G446100	TraesCS3B01G446100	TraesCS3B02G446100	TraesCS3B01G446100	TaNAC170
TraesCS3B02G533100	TraesCS3B01G533100	TraesCS3B02G533100	TraesCS3B01G533100	TaNAC172
TraesCS3B02G533200	TraesCS3B01G533200	TraesCS3B02G533200	TraesCS3B01G533200	TaNAC173
TraesCS3B02G534500	TraesCS3B01G534500	TraesCS3B02G534500	TraesCS3B01G534500	TaNAC174
TraesCS3B02G599700	TraesCS3B01G599700	TraesCS3B02G599700	TraesCS3B01G599700	TaNAC175
TraesCS3B02G599900	TraesCS3B01G599900	TraesCS3B02G599900	TraesCS3B01G599900	TaNAC176
TraesCS3B02G600000	TraesCS3B01G600000	TraesCS3B02G600000	TraesCS3B01G600000	TaNAC177
TraesCS3D02G165200	TraesCS3D01G165200	TraesCS3D02G165200	TraesCS3D01G165200	TaNAC181
TraesCS3D02G243900	TraesCS3D01G243900	TraesCS3D02G243900	TraesCS3D01G243900	TaNAC184
TraesCS3D02G269200	TraesCS3D01G269200	TraesCS3D02G269200	TraesCS3D01G269200	TaNAC186
TraesCS3D02G269600	TraesCS3D01G269600	TraesCS3D02G269600	TraesCS3D01G269600	TaNAC187
TraesCS3D02G381900	TraesCS3D01G381900	TraesCS3D02G381900	TraesCS3D01G381900	TaNAC192
TraesCS3D02G406800	TraesCS3D01G406800	TraesCS3D02G406800	TraesCS3D01G406800	TaNAC195
TraesCS3D02G467000	TraesCS3D01G467000	TraesCS3D02G467000	TraesCS3D01G467000	TaNAC197
TraesCS3D02G480700	TraesCS3D01G480700	TraesCS3D02G480700	TraesCS3D01G480700	TaNAC198
TraesCS3D02G480900	TraesCS3D01G480900	TraesCS3D02G480900	TraesCS3D01G480900	TaNAC199
TraesCS3D02G481900	TraesCS3D01G481900	TraesCS3D02G481900	TraesCS3D01G481900	TaNAC200
TraesCS3D02G535500	TraesCS3D01G535500	TraesCS3D02G535500	TraesCS3D01G535500	TaNAC201
TraesCS4A02G213100	TraesCS4A01G213100	TraesCS4A02G213100	TraesCS4A01G213100	TaNAC205
TraesCS4B02G069400	TraesCS4B01G069400	TraesCS4B02G069400	TraesCS4B01G069400	TaNAC219
TraesCS4B02G102700	TraesCS4B01G102700	TraesCS4B02G102700	TraesCS4B01G102700	TaNAC222
TraesCS4B02G132500	TraesCS4B01G132500	TraesCS4B02G132500	TraesCS4B01G132500	TaNAC223
TraesCS4D02G099300	TraesCS4D01G099300	TraesCS4D02G099300	TraesCS4D01G099300	TaNAC237
TraesCS4D02G099900	TraesCS4D01G099900	TraesCS4D02G099900	TraesCS4D01G099900	TaNAC238
TraesCS4D02G127300	TraesCS4D01G127300	TraesCS4D02G127300	TraesCS4D01G127300	TaNAC239
TraesCS5A02G099000	TraesCS5A01G099000	TraesCS5A02G099000	TraesCS5A01G099000	TaNAC248
TraesCS5B02G104200	TraesCS5B01G104200	TraesCS5B02G104200	TraesCS5B01G104200	TaNAC272
TraesCS5D02G111300	TraesCS5D01G111300	TraesCS5D02G111300	TraesCS5D01G111300	TaNAC290
TraesCS6A02G051700	TraesCS6A01G051700	TraesCS6A02G051700	TraesCS6A01G051700	TaNAC308
TraesCS6A02G065600	TraesCS6A01G065600	TraesCS6A02G065600	TraesCS6A01G065600	TaNAC310
TraesCS6A02G065700	TraesCS6A01G065700	TraesCS6A02G065700	TraesCS6A01G065700	TaNAC311
TraesCS6A02G146100	TraesCS6A01G146100	TraesCS6A02G146100	TraesCS6A01G146100	TaNAC313
TraesCS6A02G392900	TraesCS6A01G392900	TraesCS6A02G392900	TraesCS6A01G392900	TaNAC321
TraesCS6B02G088700	TraesCS6B01G088700	TraesCS6B02G088700	TraesCS6B01G088700	TaNAC325
TraesCS6B02G323600	TraesCS6B01G323600	TraesCS6B02G323600	TraesCS6B01G323600	TaNAC328
TraesCS6B02G323700	TraesCS6B01G323700	TraesCS6B02G323700	TraesCS6B01G323700	TaNAC329
TraesCS6B02G433100	TraesCS6B01G433100	TraesCS6B02G433100	TraesCS6B01G433100	TaNAC335
TraesCS6D02G135400	TraesCS6D01G135400	TraesCS6D02G135400	TraesCS6D01G135400	TaNAC339
TraesCS7A02G204700	TraesCS7A01G204700	TraesCS7A02G204700	TraesCS7A01G204700	TaNAC361
TraesCS7A02G209100	TraesCS7A01G209100	TraesCS7A02G209100	TraesCS7A01G209100	TaNAC363
TraesCS7A02G209300	TraesCS7A01G209300	TraesCS7A02G209300	TraesCS7A01G209300	TaNAC365
TraesCS7A02G209400	TraesCS7A01G209400	TraesCS7A02G209400	TraesCS7A01G209400	TaNAC366
TraesCS7A02G209500	TraesCS7A01G209500	TraesCS7A02G209500	TraesCS7A01G209500	TaNAC367
TraesCS7B02G077700	TraesCS7B01G077700	TraesCS7B02G077700	TraesCS7B01G077700	TaNAC386
TraesCS7B02G111400	TraesCS7B01G111400	TraesCS7B02G111400	TraesCS7B01G111400	TaNAC390
TraesCS7B02G111500	TraesCS7B01G111500	TraesCS7B02G111500	TraesCS7B01G111500	TaNAC391
TraesCS7B02G111900	TraesCS7B01G111900	TraesCS7B02G111900	TraesCS7B01G111900	TaNAC392
TraesCS7B02G116200	TraesCS7B01G116200	TraesCS7B02G116200	TraesCS7B01G116200	TaNAC394
TraesCS7B02G116300	TraesCS7B01G116300	TraesCS7B02G116300	TraesCS7B01G116300	TaNAC395
TraesCS7B02G116400	TraesCS7B01G116400	TraesCS7B02G116400	TraesCS7B01G116400	TaNAC396
TraesCS7B02G461700	TraesCS7B01G461700	TraesCS7B02G461700	TraesCS7B01G461700	TaNAC410
TraesCS7B02G481400	TraesCS7B01G481400	TraesCS7B02G481400	TraesCS7B01G481400	TaNAC413
TraesCS7D02G034000	TraesCS7D01G034000	TraesCS7D02G034000	TraesCS7D01G034000	TaNAC419
TraesCS7D02G174400	TraesCS7D01G174400	TraesCS7D02G174400	TraesCS7D01G174400	TaNAC427
TraesCS7D02G205200	TraesCS7D01G205200	TraesCS7D02G205200	TraesCS7D01G205200	TaNAC430
TraesCS7D02G207400	TraesCS7D01G207400	TraesCS7D02G207400	TraesCS7D01G207400	TaNAC431
TraesCS7D02G210900	TraesCS7D01G210900	TraesCS7D02G210900	TraesCS7D01G210900	TaNAC433
TraesCS7D02G211300	TraesCS7D01G211300	TraesCS7D02G211300	TraesCS7D01G211300	TaNAC434
TraesCS7D02G211400	TraesCS7D01G211400	TraesCS7D02G211400	TraesCS7D01G211400	TaNAC435
TraesCSU02G119900	TraesCSU01G119900	TraesCSU02G119900	TraesCSU01G119900	TaNAC454
TraesCSU02G120000	TraesCSU01G120000	TraesCSU02G120000	TraesCSU01G120000	TaNAC455
TraesCSU02G174800	TraesCSU01G174800	TraesCSU02G174800	TraesCSU01G174800	TaNAC460
TraesCSU02G230600	TraesCSU01G230600	TraesCSU02G230600	TraesCSU01G230600	TaNAC462
-	TraesCS5B01G550800	-	TraesCS5B01G550800	TaNAC288
-	TraesCS7B01G481500	-	TraesCS7B01G481500	TaNAC414
-	-	TraesCS5B02G271800	-	-
* Apart from this study, Ma et al. (2020) also proposed gene names for the full list of identified TaNACs.

## Sheet: Table S8
Table S8 Number of pathogen-responsive TaNACs, delinated based on their responsiveness being pathogen-specific, hemibiotroph/biotroph-specific or responsive to mutiple pathogens (universal response).
Pathogen	Total number of TaNACs expressed in response to the pathogen	Number (and %) of these NACs involved in response to other pathogens
F. graminearum	63	Pathogen-specific	19 (30)
		Hemibiotroph-specific	18 (29)
		Universal response	26 (41)
F. pseudograminearum	50	Pathogen-specific	13 (26)
		Hemibiotroph-specific	14 (28)
		Universal response	23 (46)
Z. tritici	70	Pathogen-specific	24 (34)
		Hemibiotroph-specific	13 (19)
		Universal response	33 (47)
P. striiformis	46	Pathogen-specific	6 (13)
		Biotroph-specific	6 (13)
		Universal response	34 (74)
B. graminis	45	Pathogen-specific	7 (16)
		Biotroph-specific	6 (13)
		Universal response	32 (71)

## Sheet: Table S9 
Table S9 Temporal response of TaNACs to pathogens. Number of genes up-regulated or down-regulated or both across different times are given (and in parenthesis, this number is expressed as a percentage of the total number of genes differentially expressed in RNA-seq dataset at the specific timepoint, tissue and genotype).
Pathogen	Organ	Cultivar/Line	Timepoint	Up-regulated TaNACs	Down-regulated TaNACs	TaNACs both up- and down-regulated at different times
Fusarium graminearum	Spikelets	NIL38	All	41 (1 )	3 (0)	2 (0)
			3 hpi	0 (0)	2 (2)	-
			6 hpi	0 (0)	2 (2)	-
			12 hpi	3 (1)	1 (0)	-
			24 hpi	8 (1)	1 (1)	-
			36 hpi	30 (1)	0 (0)	-
			48 hpi	37 (1)	2 (0)	-
		NIL51	All	41 (1)	5 (0)	1 (0)
			3 hpi	1 (1)	0 (0)	-
			6 hpi	1 (1)	0 (0)	-
			12 hpi	2 (0)	0 (0)	-
			24 hpi	8 (1)	0 (0)	-
			36 hpi	32 (1)	2 (0)	-
			48 hpi	48 (1)	4 (0)	-
Fusarium pseudograminearum	Shoots	NIL1 resistant	All	40 (1)	3 (1)	0 (0)
			3 dpi	2 (0)	0 (0)	-
			5 dpi	40 (1)	3 (1)	-
		NIL1 susceptible	All	30 (1)	5 (0)	0 (0)
			3 dpi	3 (1)	0 (0)	-
			5 dpi	30 (1)	5 (0)	-
Zymoseptoria tritici	Leaves	Sevin	All	5 (1)	3 (0)	0 (0)
			4 dpi	0 (0)	0 (0)	-
			10 dpi	0 (0)	1 (1)	-
			13 dpi	5 (1)	2 (0)	-
		Riband	All	59 (1)	9 (0)	0 (0)
			1 dpi	0 (0)	0 (0)	-
			4 dpi	3 (1)	0 (0)	-
			9 dpi	15 (1)	0 (0)	-
			14 dpi	51 (1)	8 (0)	-
			21 dpi	2 (0)	0 (0)	-
Blumeria graminis	Leaves	N9134	All	12 (0)	32 (0)	1 (0)
			1 dpi	13 (0)	17 (1)	-
			2 dpi	1 (0)	23 (0)	-
			3 dpi	1 (0)	16 (0)	-
Puccinia striiformis	Leaves	N9134	All	10 (0)	20 (0)	16 (0)
			1 dpi	26 (2)	8 (0)	-
			2 dpi	0 (0)	25 (1)	-
			3 dpi	1 (0)	24 (1)	-

[truncated: 7 more sheets: Table S10, Table S11, Table S12, Table S13, Table S14, Table S15, Table S16]
